# Supplementary material for: Photochemical synthesis of natural lipids in artificial and living cells
Source: Nat Commun. 2025 May 31;16:5068. doi: 10.1038/s41467-025-60358-4 (PMC12126527; doi:10.1038/s41467-025-60358-4)
Supplement: Supplementary file 11 — Source Data [file 41467_2025_60358_MOESM11_ESM.xlsx]

## Sheet: Fig. 3b
time	0 min	30 min green light	30 min dark
0	9.922	9.937	9.814
0.000208	9.923	9.935	9.813
0.000417	9.924	9.934	9.812
0.000625	9.924	9.932	9.812
0.000833	9.925	9.93	9.811
0.001042	9.925	9.928	9.81
0.00125	9.925	9.926	9.809
0.001458	9.925	9.925	9.808
0.001667	9.925	9.923	9.808
0.001875	9.925	9.921	9.807
0.002083	9.925	9.919	9.806
0.002292	9.925	9.917	9.805
0.0025	9.924	9.915	9.803
0.002708	9.924	9.913	9.802
0.002917	9.924	9.911	9.801
0.003125	9.924	9.908	9.8
0.003333	9.923	9.906	9.799
0.003542	9.923	9.904	9.799
0.00375	9.922	9.902	9.798
0.003958	9.922	9.9	9.797
0.004167	9.921	9.899	9.797
0.004375	9.92	9.897	9.796
0.004583	9.92	9.896	9.795
0.004792	9.919	9.896	9.794
0.005	9.919	9.894	9.794
0.005208	9.918	9.894	9.793
0.005417	9.918	9.893	9.792
0.005625	9.918	9.892	9.792
0.005833	9.918	9.891	9.792
0.006042	9.918	9.89	9.792
0.00625	9.918	9.888	9.792
0.006458	9.918	9.888	9.793
0.006667	9.918	9.887	9.793
0.006875	9.917	9.887	9.794
0.007083	9.917	9.887	9.794
0.007292	9.916	9.887	9.794
0.0075	9.916	9.887	9.795
0.007708	9.915	9.887	9.795
0.007917	9.915	9.887	9.796
0.008125	9.914	9.886	9.796
0.008333	9.913	9.886	9.797
0.008542	9.913	9.886	9.797
0.00875	9.912	9.886	9.797
0.008958	9.911	9.886	9.797
0.009167	9.91	9.887	9.797
0.009375	9.909	9.887	9.797
0.009583	9.909	9.887	9.797
0.009792	9.908	9.887	9.797
0.01	9.907	9.888	9.797
0.010208	9.906	9.888	9.797
0.010417	9.907	9.888	9.797
0.010625	9.907	9.889	9.797
0.010833	9.907	9.889	9.798
0.011042	9.907	9.889	9.798
0.01125	9.907	9.889	9.799
0.011458	9.907	9.889	9.8
0.011667	9.907	9.89	9.801
0.011875	9.907	9.891	9.802
0.012083	9.907	9.891	9.803
0.012292	9.907	9.892	9.804
0.0125	9.908	9.893	9.806
0.012708	9.908	9.894	9.807
0.012917	9.908	9.895	9.808
0.013125	9.909	9.896	9.809
0.013333	9.909	9.897	9.81
0.013542	9.909	9.899	9.811
0.01375	9.909	9.899	9.812
0.013958	9.909	9.9	9.812
0.014167	9.909	9.901	9.813
0.014375	9.91	9.902	9.814
0.014583	9.91	9.903	9.815
0.014792	9.91	9.904	9.816
0.015	9.91	9.905	9.817
0.015208	9.91	9.906	9.818
0.015417	9.91	9.908	9.819
0.015625	9.91	9.909	9.82
0.015833	9.91	9.91	9.822
0.016042	9.91	9.911	9.823
0.01625	9.91	9.912	9.824
0.016458	9.91	9.912	9.825
0.016667	9.91	9.913	9.827
0.016875	9.91	9.914	9.828
0.017083	9.91	9.915	9.829
0.017292	9.91	9.916	9.83
0.0175	9.91	9.916	9.831
0.017708	9.909	9.917	9.833
0.017917	9.909	9.918	9.834
0.018125	9.908	9.918	9.835
0.018333	9.907	9.919	9.837
0.018542	9.907	9.919	9.838
0.01875	9.906	9.918	9.839
0.018958	9.905	9.918	9.841
0.019167	9.904	9.918	9.842
0.019375	9.903	9.918	9.844
0.019583	9.902	9.918	9.846
0.019792	9.901	9.918	9.847
0.02	9.9	9.918	9.849
0.020208	9.899	9.918	9.851
0.020417	9.897	9.919	9.852
0.020625	9.896	9.92	9.854
0.020833	9.895	9.921	9.855
0.021042	9.894	9.922	9.856
0.02125	9.893	9.923	9.857
0.021458	9.893	9.923	9.859
0.021667	9.892	9.924	9.86
0.021875	9.891	9.925	9.862
0.022083	9.89	9.926	9.863
0.022292	9.89	9.926	9.864
0.0225	9.889	9.927	9.866
0.022708	9.889	9.927	9.867
0.022917	9.888	9.927	9.868
0.023125	9.888	9.927	9.869
0.023333	9.888	9.926	9.871
0.023542	9.887	9.926	9.872
0.02375	9.887	9.926	9.873
0.023958	9.886	9.926	9.875
0.024167	9.886	9.927	9.876
0.024375	9.885	9.927	9.877
0.024583	9.885	9.927	9.878
0.024792	9.885	9.928	9.879
0.025	9.885	9.928	9.88
0.025208	9.884	9.929	9.881
0.025417	9.884	9.929	9.882
0.025625	9.884	9.93	9.882
0.025833	9.884	9.93	9.883
0.026042	9.884	9.931	9.884
0.02625	9.883	9.932	9.885
0.026458	9.883	9.932	9.886
0.026667	9.883	9.932	9.886
0.026875	9.883	9.933	9.887
0.027083	9.884	9.933	9.888
0.027292	9.884	9.933	9.888
0.0275	9.884	9.934	9.889
0.027708	9.885	9.934	9.889
0.027917	9.885	9.935	9.889
0.028125	9.886	9.935	9.89
0.028333	9.886	9.936	9.89
0.028542	9.887	9.936	9.89
0.02875	9.888	9.937	9.89
0.028958	9.889	9.937	9.891
0.029167	9.89	9.937	9.891
0.029375	9.892	9.937	9.891
0.029583	9.893	9.937	9.891
0.029792	9.895	9.937	9.891
0.03	9.896	9.937	9.891
0.030208	9.897	9.937	9.892
0.030417	9.899	9.937	9.892
0.030625	9.9	9.937	9.892
0.030833	9.902	9.937	9.892
0.031042	9.903	9.936	9.893
0.03125	9.904	9.936	9.893
0.031458	9.906	9.935	9.893
0.031667	9.907	9.934	9.894
0.031875	9.909	9.934	9.894
0.032083	9.91	9.933	9.895
0.032292	9.912	9.933	9.896
0.0325	9.913	9.932	9.897
0.032708	9.915	9.932	9.898
0.032917	9.916	9.931	9.898
0.033125	9.918	9.931	9.898
0.033333	9.92	9.93	9.897
0.033542	9.921	9.93	9.897
0.03375	9.923	9.929	9.897
0.033958	9.924	9.928	9.897
0.034167	9.926	9.928	9.897
0.034375	9.928	9.927	9.897
0.034583	9.93	9.926	9.897
0.034792	9.932	9.925	9.898
0.035	9.933	9.924	9.898
0.035208	9.935	9.923	9.897
0.035417	9.936	9.922	9.897
0.035625	9.938	9.921	9.896
0.035833	9.94	9.92	9.895
0.036042	9.941	9.919	9.894
0.03625	9.942	9.918	9.893
0.036458	9.944	9.918	9.893
0.036667	9.945	9.917	9.893
0.036875	9.946	9.916	9.892
0.037083	9.947	9.914	9.892
0.037292	9.949	9.913	9.891
0.0375	9.95	9.912	9.891
0.037708	9.951	9.911	9.89
0.037917	9.951	9.91	9.891
0.038125	9.952	9.909	9.891
0.038333	9.953	9.909	9.891
0.038542	9.953	9.908	9.89
0.03875	9.954	9.907	9.89
0.038958	9.954	9.906	9.891
0.039167	9.954	9.905	9.891
0.039375	9.954	9.904	9.891
0.039583	9.954	9.903	9.892
0.039792	9.954	9.902	9.893
0.04	9.954	9.901	9.893
0.040208	9.954	9.9	9.893
0.040417	9.953	9.899	9.894
0.040625	9.953	9.899	9.894
0.040833	9.953	9.897	9.894
0.041042	9.952	9.897	9.894
0.04125	9.952	9.896	9.893
0.041458	9.951	9.895	9.893
0.041667	9.95	9.894	9.893
0.041875	9.949	9.893	9.893
0.042083	9.948	9.892	9.893
0.042292	9.947	9.891	9.893
0.0425	9.946	9.89	9.893
0.042708	9.945	9.889	9.893
0.042917	9.944	9.888	9.893
0.043125	9.944	9.887	9.893
0.043333	9.943	9.887	9.893
0.043542	9.942	9.885	9.894
0.04375	9.94	9.884	9.894
0.043958	9.939	9.883	9.894
0.044167	9.938	9.881	9.895
0.044375	9.937	9.88	9.895
0.044583	9.936	9.879	9.896
0.044792	9.935	9.878	9.896
0.045	9.934	9.877	9.897
0.045208	9.934	9.876	9.897
0.045417	9.933	9.876	9.897
0.045625	9.932	9.875	9.898
0.045833	9.931	9.874	9.898
0.046042	9.93	9.874	9.898
0.04625	9.929	9.874	9.898
0.046458	9.929	9.874	9.899
0.046667	9.928	9.874	9.9
0.046875	9.927	9.874	9.901
0.047083	9.926	9.874	9.901
0.047292	9.925	9.875	9.902
0.0475	9.925	9.874	9.903
0.047708	9.924	9.875	9.904
0.047917	9.923	9.875	9.904
0.048125	9.922	9.875	9.905
0.048333	9.922	9.875	9.906
0.048542	9.921	9.875	9.906
0.04875	9.921	9.876	9.907
0.048958	9.92	9.876	9.908
0.049167	9.92	9.876	9.908
0.049375	9.92	9.877	9.909
0.049583	9.919	9.878	9.91
0.049792	9.919	9.879	9.91
0.05	9.918	9.88	9.911
0.050208	9.918	9.881	9.912
0.050417	9.918	9.882	9.912
0.050625	9.917	9.884	9.913
0.050833	9.917	9.886	9.913
0.051042	9.917	9.887	9.914
0.05125	9.917	9.889	9.914
0.051458	9.918	9.891	9.915
0.051667	9.918	9.893	9.916
0.051875	9.918	9.895	9.916
0.052083	9.919	9.897	9.917
0.052292	9.92	9.899	9.918
0.0525	9.921	9.901	9.919
0.052708	9.922	9.903	9.92
0.052917	9.922	9.905	9.921
0.053125	9.922	9.907	9.922
0.053333	9.923	9.91	9.923
0.053542	9.924	9.912	9.924
0.05375	9.925	9.914	9.925
0.053958	9.926	9.916	9.926
0.054167	9.927	9.917	9.927
0.054375	9.928	9.918	9.928
0.054583	9.928	9.919	9.929
0.054792	9.929	9.921	9.931
0.055	9.929	9.922	9.932
0.055208	9.929	9.923	9.933
0.055417	9.929	9.924	9.934
0.055625	9.929	9.925	9.935
0.055833	9.929	9.926	9.935
0.056042	9.929	9.928	9.935
0.05625	9.929	9.929	9.936
0.056458	9.929	9.931	9.935
0.056667	9.929	9.932	9.935
0.056875	9.93	9.933	9.935
0.057083	9.93	9.933	9.935
0.057292	9.93	9.934	9.935
0.0575	9.93	9.935	9.935
0.057708	9.93	9.936	9.935
0.057917	9.93	9.937	9.935
0.058125	9.93	9.937	9.935
0.058333	9.93	9.938	9.935
0.058542	9.93	9.938	9.935
0.05875	9.93	9.938	9.935
0.058958	9.93	9.939	9.936
0.059167	9.931	9.939	9.936
0.059375	9.931	9.939	9.937
0.059583	9.931	9.939	9.937
0.059792	9.932	9.939	9.938
0.06	9.932	9.939	9.938
0.060208	9.932	9.939	9.939
0.060417	9.932	9.938	9.94
0.060625	9.931	9.937	9.94
0.060833	9.931	9.936	9.94
0.061042	9.93	9.935	9.941
0.06125	9.93	9.934	9.941
0.061458	9.929	9.933	9.941
0.061667	9.929	9.932	9.941
0.061875	9.929	9.931	9.941
0.062083	9.928	9.929	9.941
0.062292	9.928	9.928	9.941
0.0625	9.927	9.926	9.94
0.062708	9.927	9.925	9.94
0.062917	9.927	9.923	9.94
0.063125	9.926	9.922	9.94
0.063333	9.926	9.92	9.94
0.063542	9.926	9.919	9.94
0.06375	9.927	9.918	9.94
0.063958	9.927	9.916	9.94
0.064167	9.927	9.915	9.94
0.064375	9.927	9.914	9.939
0.064583	9.927	9.912	9.939
0.064792	9.927	9.91	9.939
0.065	9.928	9.908	9.939
0.065208	9.928	9.906	9.938
0.065417	9.928	9.905	9.938
0.065625	9.928	9.903	9.938
0.065833	9.928	9.901	9.938
0.066042	9.929	9.899	9.937
0.06625	9.929	9.898	9.937
0.066458	9.929	9.897	9.937
0.066667	9.929	9.896	9.936
0.066875	9.929	9.895	9.936
0.067083	9.929	9.894	9.936
0.067292	9.93	9.892	9.935
0.0675	9.931	9.891	9.935
0.067708	9.933	9.89	9.934
0.067917	9.934	9.889	9.934
0.068125	9.935	9.887	9.933
0.068333	9.937	9.886	9.933
0.068542	9.938	9.885	9.932
0.06875	9.94	9.884	9.931
0.068958	9.941	9.883	9.93
0.069167	9.942	9.883	9.93
0.069375	9.944	9.882	9.929
0.069583	9.945	9.882	9.928
0.069792	9.947	9.882	9.927
0.07	9.948	9.882	9.927
0.070208	9.949	9.882	9.926
0.070417	9.951	9.882	9.925
0.070625	9.952	9.881	9.925
0.070833	9.953	9.881	9.924
0.071042	9.954	9.88	9.924
0.07125	9.955	9.879	9.924
0.071458	9.956	9.878	9.923
0.071667	9.957	9.877	9.922
0.071875	9.958	9.876	9.922
0.072083	9.958	9.875	9.921
0.072292	9.959	9.875	9.921
0.0725	9.959	9.874	9.92
0.072708	9.96	9.873	9.92
0.072917	9.96	9.872	9.92
0.073125	9.96	9.872	9.919
0.073333	9.96	9.872	9.919
0.073542	9.96	9.871	9.918
0.07375	9.96	9.871	9.918
0.073958	9.96	9.87	9.917
0.074167	9.961	9.87	9.917
0.074375	9.961	9.869	9.916
0.074583	9.961	9.868	9.916
0.074792	9.961	9.867	9.916
0.075	9.961	9.867	9.916
0.075208	9.961	9.866	9.916
0.075417	9.961	9.866	9.917
0.075625	9.961	9.865	9.917
0.075833	9.961	9.865	9.918
0.076042	9.961	9.864	9.918
0.07625	9.961	9.863	9.919
0.076458	9.96	9.863	9.919
0.076667	9.96	9.862	9.92
0.076875	9.959	9.862	9.92
0.077083	9.958	9.862	9.921
0.077292	9.957	9.861	9.922
0.0775	9.956	9.861	9.922
0.077708	9.956	9.86	9.923
0.077917	9.955	9.86	9.923
0.078125	9.954	9.86	9.924
0.078333	9.952	9.86	9.924
0.078542	9.951	9.859	9.925
0.07875	9.95	9.859	9.926
0.078958	9.949	9.859	9.926
0.079167	9.947	9.858	9.927
0.079375	9.946	9.858	9.927
0.079583	9.945	9.858	9.928
0.079792	9.944	9.857	9.929
0.08	9.943	9.857	9.93
0.080208	9.941	9.857	9.93
0.080417	9.94	9.857	9.931
0.080625	9.938	9.856	9.931
0.080833	9.936	9.857	9.932
0.081042	9.935	9.857	9.932
0.08125	9.933	9.857	9.933
0.081458	9.932	9.858	9.933
0.081667	9.93	9.858	9.933
0.081875	9.928	9.859	9.934
0.082083	9.926	9.859	9.934
0.082292	9.924	9.86	9.934
0.0825	9.922	9.86	9.934
0.082708	9.92	9.861	9.935
0.082917	9.918	9.861	9.935
0.083125	9.916	9.862	9.936
0.083333	9.914	9.862	9.936
0.083542	9.912	9.863	9.937
0.08375	9.91	9.864	9.938
0.083958	9.908	9.865	9.938
0.084167	9.906	9.865	9.938
0.084375	9.904	9.866	9.938
0.084583	9.902	9.867	9.938
0.084792	9.9	9.867	9.938
0.085	9.898	9.868	9.938
0.085208	9.895	9.869	9.939
0.085417	9.893	9.869	9.939
0.085625	9.891	9.869	9.939
0.085833	9.889	9.87	9.94
0.086042	9.888	9.87	9.94
0.08625	9.886	9.87	9.941
0.086458	9.884	9.87	9.941
0.086667	9.883	9.87	9.942
0.086875	9.881	9.87	9.943
0.087083	9.88	9.871	9.944
0.087292	9.878	9.871	9.945
0.0875	9.877	9.872	9.946
0.087708	9.876	9.872	9.947
0.087917	9.875	9.872	9.947
0.088125	9.874	9.871	9.948
0.088333	9.872	9.871	9.948
0.088542	9.871	9.872	9.949
0.08875	9.869	9.872	9.949
0.088958	9.868	9.872	9.95
0.089167	9.866	9.873	9.951
0.089375	9.865	9.874	9.951
0.089583	9.864	9.874	9.951
0.089792	9.863	9.874	9.951
0.09	9.862	9.874	9.951
0.090208	9.862	9.875	9.951
0.090417	9.861	9.876	9.951
0.090625	9.86	9.876	9.951
0.090833	9.86	9.877	9.952
0.091042	9.86	9.877	9.952
0.09125	9.859	9.878	9.952
0.091458	9.859	9.879	9.953
0.091667	9.859	9.879	9.953
0.091875	9.859	9.879	9.953
0.092083	9.859	9.88	9.953
0.092292	9.859	9.88	9.954
0.0925	9.859	9.881	9.954
0.092708	9.86	9.881	9.954
0.092917	9.86	9.882	9.954
0.093125	9.86	9.883	9.954
0.093333	9.86	9.883	9.954
0.093542	9.86	9.884	9.954
0.09375	9.86	9.885	9.954
0.093958	9.86	9.886	9.954
0.094167	9.86	9.887	9.954
0.094375	9.86	9.887	9.954
0.094583	9.861	9.888	9.954
0.094792	9.86	9.888	9.954
0.095	9.86	9.889	9.953
0.095208	9.86	9.889	9.953
0.095417	9.859	9.89	9.953
0.095625	9.859	9.891	9.953
0.095833	9.859	9.892	9.953
0.096042	9.859	9.893	9.952
0.09625	9.859	9.894	9.952
0.096458	9.858	9.895	9.951
0.096667	9.858	9.896	9.951
0.096875	9.857	9.896	9.951
0.097083	9.857	9.897	9.95
0.097292	9.856	9.898	9.95
0.0975	9.856	9.899	9.949
0.097708	9.856	9.9	9.949
0.097917	9.856	9.9	9.949
0.098125	9.856	9.901	9.948
0.098333	9.856	9.901	9.948
0.098542	9.856	9.901	9.947
0.09875	9.855	9.902	9.946
0.098958	9.855	9.902	9.946
0.099167	9.855	9.903	9.945
0.099375	9.854	9.903	9.944
0.099583	9.854	9.903	9.944
0.099792	9.853	9.903	9.944
0.1	9.853	9.903	9.943
0.100208	9.853	9.903	9.942
0.100417	9.853	9.904	9.942
0.100625	9.853	9.904	9.941
0.100833	9.853	9.903	9.94
0.101042	9.853	9.903	9.94
0.10125	9.853	9.903	9.939
0.101458	9.853	9.903	9.938
0.101667	9.852	9.903	9.938
0.101875	9.852	9.902	9.937
0.102083	9.851	9.902	9.936
0.102292	9.851	9.902	9.935
0.1025	9.851	9.901	9.934
0.102708	9.85	9.901	9.933
0.102917	9.85	9.9	9.933
0.103125	9.849	9.9	9.932
0.103333	9.849	9.9	9.931
0.103542	9.848	9.899	9.931
0.10375	9.848	9.899	9.93
0.103958	9.847	9.899	9.929
0.104167	9.847	9.899	9.928
0.104375	9.846	9.899	9.927
0.104583	9.846	9.898	9.926
0.104792	9.846	9.898	9.925
0.105	9.845	9.898	9.924
0.105208	9.845	9.897	9.923
0.105417	9.844	9.897	9.922
0.105625	9.844	9.897	9.922
0.105833	9.844	9.896	9.922
0.106042	9.843	9.896	9.921
0.10625	9.843	9.896	9.921
0.106458	9.842	9.895	9.92
0.106667	9.842	9.894	9.92
0.106875	9.841	9.894	9.92
0.107083	9.84	9.893	9.919
0.107292	9.84	9.893	9.918
0.1075	9.839	9.892	9.918
0.107708	9.838	9.892	9.917
0.107917	9.837	9.891	9.917
0.108125	9.837	9.891	9.917
0.108333	9.837	9.891	9.916
0.108542	9.836	9.891	9.915
0.10875	9.836	9.89	9.915
0.108958	9.836	9.89	9.914
0.109167	9.836	9.89	9.914
0.109375	9.835	9.89	9.913
0.109583	9.834	9.889	9.913
0.109792	9.833	9.889	9.913
0.11	9.833	9.889	9.912
0.110208	9.833	9.889	9.912
0.110417	9.832	9.889	9.912
0.110625	9.832	9.89	9.912
0.110833	9.831	9.89	9.911
0.111042	9.83	9.891	9.911
0.11125	9.83	9.892	9.911
0.111458	9.829	9.892	9.911
0.111667	9.829	9.893	9.911
0.111875	9.828	9.893	9.911
0.112083	9.828	9.894	9.911
0.112292	9.827	9.895	9.911
0.1125	9.827	9.895	9.911
0.112708	9.826	9.896	9.911
0.112917	9.826	9.896	9.911
0.113125	9.825	9.897	9.912
0.113333	9.824	9.898	9.912
0.113542	9.823	9.898	9.912
0.11375	9.822	9.899	9.913
0.113958	9.821	9.899	9.913
0.114167	9.821	9.9	9.913
0.114375	9.82	9.901	9.914
0.114583	9.819	9.901	9.914
0.114792	9.818	9.902	9.915
0.115	9.817	9.903	9.915
0.115208	9.816	9.903	9.915
0.115417	9.815	9.904	9.915
0.115625	9.814	9.905	9.916
0.115833	9.813	9.905	9.916
0.116042	9.812	9.906	9.916
0.11625	9.811	9.907	9.916
0.116458	9.811	9.907	9.917
0.116667	9.81	9.908	9.917
0.116875	9.809	9.908	9.917
0.117083	9.808	9.909	9.918
0.117292	9.807	9.91	9.918
0.1175	9.806	9.911	9.919
0.117708	9.804	9.911	9.92
0.117917	9.803	9.912	9.922
0.118125	9.802	9.913	9.923
0.118333	9.801	9.914	9.923
0.118542	9.8	9.915	9.924
0.11875	9.799	9.916	9.925
0.118958	9.798	9.917	9.926
0.119167	9.797	9.918	9.926
0.119375	9.796	9.919	9.927
0.119583	9.795	9.921	9.927
0.119792	9.794	9.922	9.928
0.12	9.792	9.923	9.928
0.120208	9.792	9.924	9.929
0.120417	9.791	9.925	9.93
0.120625	9.79	9.926	9.931
0.120833	9.789	9.927	9.931
0.121042	9.788	9.928	9.932
0.12125	9.787	9.93	9.933
0.121458	9.786	9.931	9.933
0.121667	9.786	9.932	9.934
0.121875	9.785	9.934	9.935
0.122083	9.784	9.935	9.935
0.122292	9.784	9.935	9.936
0.1225	9.783	9.936	9.937
0.122708	9.783	9.937	9.937
0.122917	9.783	9.938	9.938
0.123125	9.783	9.938	9.938
0.123333	9.783	9.939	9.939
0.123542	9.783	9.94	9.939
0.12375	9.783	9.941	9.94
0.123958	9.783	9.942	9.94
0.124167	9.782	9.943	9.941
0.124375	9.782	9.943	9.941
0.124583	9.782	9.944	9.942
0.124792	9.782	9.945	9.942
0.125	9.782	9.946	9.942
0.125208	9.783	9.946	9.942
0.125417	9.783	9.947	9.942
0.125625	9.784	9.947	9.942
0.125833	9.784	9.947	9.942
0.126042	9.785	9.948	9.942
0.12625	9.785	9.948	9.942
0.126458	9.786	9.948	9.942
0.126667	9.787	9.949	9.942
0.126875	9.787	9.949	9.942
0.127083	9.788	9.949	9.941
0.127292	9.788	9.949	9.941
0.1275	9.789	9.949	9.941
0.127708	9.789	9.949	9.941
0.127917	9.79	9.95	9.94
0.128125	9.79	9.95	9.94
0.128333	9.791	9.95	9.94
0.128542	9.792	9.95	9.94
0.12875	9.793	9.95	9.939
0.128958	9.794	9.95	9.939
0.129167	9.795	9.95	9.938
0.129375	9.796	9.95	9.938
0.129583	9.797	9.951	9.937
0.129792	9.797	9.951	9.936
0.13	9.798	9.952	9.935
0.130208	9.799	9.952	9.934
0.130417	9.801	9.953	9.933
0.130625	9.802	9.953	9.932
0.130833	9.803	9.954	9.93
0.131042	9.804	9.954	9.929
0.13125	9.806	9.955	9.927
0.131458	9.807	9.956	9.926
0.131667	9.808	9.956	9.924
0.131875	9.81	9.957	9.923
0.132083	9.811	9.957	9.921
0.132292	9.813	9.958	9.918
0.1325	9.814	9.958	9.916
0.132708	9.815	9.958	9.915
0.132917	9.816	9.958	9.913
0.133125	9.817	9.958	9.911
0.133333	9.819	9.958	9.909
0.133542	9.82	9.958	9.907
0.13375	9.821	9.958	9.905
0.133958	9.822	9.958	9.904
0.134167	9.823	9.957	9.903
0.134375	9.824	9.957	9.902
0.134583	9.825	9.957	9.902
0.134792	9.826	9.958	9.901
0.135	9.827	9.958	9.9
0.135208	9.827	9.958	9.9
0.135417	9.828	9.958	9.899
0.135625	9.829	9.958	9.899
0.135833	9.83	9.958	9.898
0.136042	9.831	9.958	9.898
0.13625	9.832	9.958	9.897
0.136458	9.832	9.959	9.897
0.136667	9.833	9.959	9.896
0.136875	9.834	9.959	9.896
0.137083	9.834	9.959	9.896
0.137292	9.835	9.959	9.896
0.1375	9.835	9.959	9.895
0.137708	9.835	9.96	9.895
0.137917	9.835	9.96	9.894
0.138125	9.835	9.96	9.894
0.138333	9.836	9.96	9.893
0.138542	9.836	9.96	9.893
0.13875	9.837	9.961	9.893
0.138958	9.837	9.96	9.892
0.139167	9.838	9.959	9.891
0.139375	9.838	9.959	9.891
0.139583	9.838	9.959	9.891
0.139792	9.838	9.958	9.891
0.14	9.838	9.958	9.891
0.140208	9.838	9.957	9.891
0.140417	9.838	9.956	9.891
0.140625	9.838	9.956	9.89
0.140833	9.838	9.955	9.89
0.141042	9.838	9.955	9.89
0.14125	9.838	9.954	9.89
0.141458	9.838	9.953	9.89
0.141667	9.838	9.953	9.891
0.141875	9.838	9.953	9.891
0.142083	9.838	9.952	9.892
0.142292	9.838	9.952	9.892
0.1425	9.838	9.952	9.892
0.142708	9.838	9.952	9.893
0.142917	9.838	9.951	9.893
0.143125	9.838	9.951	9.893
0.143333	9.838	9.95	9.893
0.143542	9.838	9.95	9.894
0.14375	9.838	9.95	9.894
0.143958	9.838	9.949	9.894
0.144167	9.838	9.949	9.895
0.144375	9.838	9.949	9.895
0.144583	9.838	9.949	9.895
0.144792	9.838	9.948	9.896
0.145	9.838	9.948	9.896
0.145208	9.838	9.948	9.896
0.145417	9.838	9.947	9.897
0.145625	9.838	9.947	9.897
0.145833	9.838	9.946	9.897
0.146042	9.838	9.945	9.898
0.14625	9.838	9.944	9.898
0.146458	9.838	9.943	9.899
0.146667	9.838	9.943	9.899
0.146875	9.838	9.942	9.9
0.147083	9.838	9.942	9.901
0.147292	9.838	9.941	9.902
0.1475	9.838	9.94	9.902
0.147708	9.838	9.94	9.903
0.147917	9.838	9.939	9.904
0.148125	9.838	9.939	9.904
0.148333	9.838	9.938	9.906
0.148542	9.837	9.938	9.907
0.14875	9.838	9.938	9.907
0.148958	9.838	9.937	9.909
0.149167	9.837	9.937	9.909
0.149375	9.838	9.936	9.91
0.149583	9.838	9.936	9.911
0.149792	9.837	9.935	9.912
0.15	9.837	9.935	9.913
0.150208	9.836	9.934	9.914
0.150417	9.835	9.934	9.916
0.150625	9.835	9.933	9.917
0.150833	9.834	9.933	9.918
0.151042	9.834	9.933	9.919
0.15125	9.833	9.932	9.92
0.151458	9.833	9.932	9.921
0.151667	9.832	9.932	9.922
0.151875	9.832	9.931	9.922
0.152083	9.831	9.931	9.923
0.152292	9.831	9.93	9.924
0.1525	9.831	9.93	9.925
0.152708	9.832	9.93	9.926
0.152917	9.832	9.929	9.927
0.153125	9.832	9.928	9.928
0.153333	9.832	9.928	9.928
0.153542	9.832	9.926	9.929
0.15375	9.833	9.926	9.929
0.153958	9.833	9.925	9.93
0.154167	9.833	9.924	9.931
0.154375	9.833	9.923	9.932
0.154583	9.833	9.922	9.933
0.154792	9.834	9.921	9.934
0.155	9.835	9.921	9.934
0.155208	9.836	9.92	9.935
0.155417	9.837	9.919	9.936
0.155625	9.839	9.919	9.936
0.155833	9.84	9.919	9.936
0.156042	9.841	9.918	9.936
0.15625	9.842	9.918	9.936
0.156458	9.843	9.917	9.936
0.156667	9.845	9.917	9.936
0.156875	9.846	9.916	9.936
0.157083	9.847	9.916	9.937
0.157292	9.849	9.916	9.937
0.1575	9.85	9.915	9.937
0.157708	9.851	9.915	9.936
0.157917	9.853	9.915	9.936
0.158125	9.854	9.915	9.936
0.158333	9.855	9.915	9.936
0.158542	9.856	9.915	9.936
0.15875	9.857	9.915	9.936
0.158958	9.858	9.915	9.936
0.159167	9.859	9.915	9.936
0.159375	9.86	9.915	9.935
0.159583	9.861	9.915	9.935
0.159792	9.862	9.916	9.934
0.16	9.863	9.916	9.934
0.160208	9.864	9.916	9.934
0.160417	9.865	9.916	9.934
0.160625	9.866	9.916	9.934
0.160833	9.867	9.917	9.934
0.161042	9.868	9.917	9.933
0.16125	9.869	9.917	9.933
0.161458	9.87	9.918	9.933
0.161667	9.871	9.919	9.933
0.161875	9.872	9.919	9.932
0.162083	9.873	9.92	9.932
0.162292	9.874	9.921	9.931
0.1625	9.875	9.921	9.931
0.162708	9.876	9.922	9.931
0.162917	9.877	9.923	9.931
0.163125	9.878	9.924	9.93
0.163333	9.879	9.924	9.93
0.163542	9.88	9.925	9.929
0.16375	9.881	9.925	9.929
0.163958	9.882	9.926	9.928
0.164167	9.884	9.927	9.928
0.164375	9.885	9.927	9.927
0.164583	9.886	9.928	9.926
0.164792	9.887	9.928	9.926
0.165	9.888	9.928	9.925
0.165208	9.89	9.928	9.925
0.165417	9.891	9.929	9.924
0.165625	9.892	9.929	9.924
0.165833	9.893	9.929	9.923
0.166042	9.895	9.93	9.923
0.16625	9.896	9.93	9.922
0.166458	9.898	9.93	9.922
0.166667	9.899	9.93	9.921
0.166875	9.9	9.931	9.921
0.167083	9.901	9.931	9.92
0.167292	9.902	9.931	9.92
0.1675	9.902	9.932	9.919
0.167708	9.903	9.932	9.918
0.167917	9.904	9.932	9.916
0.168125	9.904	9.932	9.915
0.168333	9.905	9.932	9.914
0.168542	9.906	9.932	9.913
0.16875	9.906	9.932	9.912
0.168958	9.907	9.932	9.911
0.169167	9.908	9.932	9.911
0.169375	9.908	9.931	9.91
0.169583	9.909	9.931	9.909
0.169792	9.91	9.93	9.907
0.17	9.91	9.929	9.906
0.170208	9.91	9.928	9.904
0.170417	9.911	9.928	9.903
0.170625	9.911	9.927	9.901
0.170833	9.912	9.927	9.899
0.171042	9.913	9.926	9.898
0.17125	9.913	9.926	9.896
0.171458	9.913	9.925	9.895
0.171667	9.913	9.925	9.893
0.171875	9.913	9.924	9.892
0.172083	9.913	9.924	9.89
0.172292	9.913	9.923	9.888
0.1725	9.913	9.923	9.887
0.172708	9.913	9.923	9.885
0.172917	9.913	9.923	9.884
0.173125	9.913	9.923	9.883
0.173333	9.913	9.923	9.882
0.173542	9.912	9.922	9.881
0.17375	9.912	9.922	9.88
0.173958	9.912	9.922	9.879
0.174167	9.912	9.922	9.878
0.174375	9.912	9.922	9.878
0.174583	9.911	9.922	9.877
0.174792	9.911	9.921	9.876
0.175	9.911	9.921	9.876
0.175208	9.91	9.921	9.875
0.175417	9.909	9.922	9.875
0.175625	9.908	9.922	9.874
0.175833	9.907	9.922	9.874
0.176042	9.906	9.922	9.873
0.17625	9.905	9.921	9.873
0.176458	9.904	9.921	9.872
0.176667	9.903	9.921	9.872
0.176875	9.903	9.921	9.872
0.177083	9.902	9.921	9.872
0.177292	9.901	9.921	9.872
0.1775	9.9	9.921	9.872
0.177708	9.9	9.921	9.872
0.177917	9.899	9.921	9.872
0.178125	9.898	9.92	9.872
0.178333	9.898	9.92	9.873
0.178542	9.897	9.92	9.873
0.17875	9.896	9.92	9.873
0.178958	9.896	9.92	9.873
0.179167	9.895	9.92	9.873
0.179375	9.894	9.92	9.874
0.179583	9.894	9.92	9.874
0.179792	9.893	9.92	9.875
0.18	9.892	9.919	9.876
0.180208	9.891	9.919	9.876
0.180417	9.89	9.918	9.877
0.180625	9.889	9.918	9.878
0.180833	9.889	9.917	9.88
0.181042	9.888	9.916	9.881
0.18125	9.888	9.916	9.882
0.181458	9.888	9.915	9.884
0.181667	9.888	9.914	9.885
0.181875	9.888	9.914	9.886
0.182083	9.888	9.913	9.888
0.182292	9.887	9.913	9.89
0.1825	9.887	9.912	9.891
0.182708	9.887	9.912	9.893
0.182917	9.886	9.912	9.894
0.183125	9.885	9.912	9.895
0.183333	9.884	9.912	9.896
0.183542	9.883	9.913	9.898
0.18375	9.882	9.913	9.899
0.183958	9.881	9.913	9.9
0.184167	9.88	9.913	9.9
0.184375	9.879	9.913	9.901
0.184583	9.879	9.913	9.901
0.184792	9.878	9.913	9.902
0.185	9.877	9.912	9.902
0.185208	9.876	9.912	9.903
0.185417	9.875	9.912	9.903
0.185625	9.875	9.913	9.904
0.185833	9.874	9.914	9.904
0.186042	9.873	9.915	9.905
0.18625	9.872	9.916	9.905
0.186458	9.872	9.916	9.905
0.186667	9.871	9.917	9.905
0.186875	9.871	9.917	9.904
0.187083	9.871	9.918	9.904
0.187292	9.871	9.919	9.904
0.1875	9.87	9.92	9.903
0.187708	9.87	9.92	9.903
0.187917	9.87	9.921	9.903
0.188125	9.87	9.921	9.903
0.188333	9.87	9.922	9.903
0.188542	9.87	9.923	9.903
0.18875	9.87	9.923	9.902
0.188958	9.87	9.924	9.902
0.189167	9.87	9.924	9.902
0.189375	9.87	9.925	9.901
0.189583	9.871	9.925	9.901
0.189792	9.871	9.926	9.9
0.19	9.871	9.927	9.899
0.190208	9.871	9.928	9.899
0.190417	9.871	9.928	9.898
0.190625	9.871	9.929	9.898
0.190833	9.871	9.93	9.898
0.191042	9.871	9.93	9.898
0.19125	9.871	9.931	9.897
0.191458	9.871	9.932	9.897
0.191667	9.871	9.932	9.896
0.191875	9.871	9.932	9.895
0.192083	9.871	9.933	9.895
0.192292	9.871	9.933	9.894
0.1925	9.871	9.933	9.893
0.192708	9.87	9.934	9.893
0.192917	9.87	9.934	9.892
0.193125	9.871	9.934	9.891
0.193333	9.871	9.934	9.891
0.193542	9.871	9.935	9.89
0.19375	9.871	9.935	9.889
0.193958	9.872	9.936	9.888
0.194167	9.872	9.936	9.887
0.194375	9.872	9.937	9.886
0.194583	9.872	9.937	9.885
0.194792	9.873	9.938	9.884
0.195	9.873	9.938	9.884
0.195208	9.874	9.939	9.883
0.195417	9.874	9.939	9.882
0.195625	9.874	9.939	9.882
0.195833	9.875	9.939	9.881
0.196042	9.875	9.94	9.881
0.19625	9.875	9.94	9.88
0.196458	9.876	9.94	9.88
0.196667	9.876	9.941	9.879
0.196875	9.877	9.941	9.878
0.197083	9.877	9.941	9.878
0.197292	9.878	9.941	9.877
0.1975	9.878	9.942	9.876
0.197708	9.879	9.942	9.875
0.197917	9.879	9.942	9.874
0.198125	9.88	9.943	9.874
0.198333	9.88	9.943	9.873
0.198542	9.88	9.943	9.872
0.19875	9.881	9.943	9.871
0.198958	9.881	9.944	9.87
0.199167	9.882	9.944	9.869
0.199375	9.883	9.944	9.869
0.199583	9.883	9.945	9.868
0.199792	9.884	9.945	9.867
0.2	9.885	9.946	9.866
0.200208	9.886	9.946	9.865
0.200417	9.886	9.946	9.864
0.200625	9.887	9.947	9.863
0.200833	9.888	9.947	9.862
0.201042	9.89	9.947	9.861
0.20125	9.891	9.948	9.861
0.201458	9.892	9.948	9.86
0.201667	9.893	9.948	9.859
0.201875	9.894	9.949	9.859
0.202083	9.894	9.95	9.858
0.202292	9.895	9.95	9.857
0.2025	9.895	9.951	9.857
0.202708	9.895	9.952	9.857
0.202917	9.896	9.952	9.856
0.203125	9.896	9.953	9.856
0.203333	9.897	9.954	9.855
0.203542	9.897	9.955	9.855
0.20375	9.897	9.955	9.855
0.203958	9.897	9.956	9.855
0.204167	9.898	9.957	9.855
0.204375	9.898	9.958	9.856
0.204583	9.898	9.959	9.855
0.204792	9.898	9.96	9.855
0.205	9.897	9.96	9.855
0.205208	9.896	9.961	9.855
0.205417	9.897	9.961	9.854
0.205625	9.896	9.962	9.854
0.205833	9.896	9.962	9.854
0.206042	9.896	9.963	9.854
0.20625	9.896	9.964	9.854
0.206458	9.896	9.964	9.855
0.206667	9.896	9.965	9.855
0.206875	9.895	9.966	9.856
0.207083	9.895	9.966	9.856
0.207292	9.894	9.966	9.857
0.2075	9.893	9.967	9.857
0.207708	9.893	9.967	9.858
0.207917	9.893	9.967	9.858
0.208125	9.892	9.967	9.859
0.208333	9.891	9.967	9.86
0.208542	9.891	9.967	9.86
0.20875	9.89	9.967	9.861
0.208958	9.89	9.967	9.862
0.209167	9.89	9.967	9.862
0.209375	9.89	9.968	9.863
0.209583	9.89	9.968	9.863
0.209792	9.89	9.968	9.864
0.21	9.889	9.968	9.864
0.210208	9.889	9.968	9.865
0.210417	9.889	9.969	9.865
0.210625	9.889	9.969	9.866
0.210833	9.888	9.969	9.866
0.211042	9.888	9.969	9.866
0.21125	9.888	9.969	9.867
0.211458	9.887	9.969	9.867
0.211667	9.887	9.969	9.867
0.211875	9.886	9.968	9.868
0.212083	9.886	9.968	9.868
0.212292	9.885	9.968	9.869
0.2125	9.884	9.968	9.869
0.212708	9.884	9.968	9.869
0.212917	9.883	9.968	9.87
0.213125	9.882	9.967	9.87
0.213333	9.881	9.967	9.87
0.213542	9.88	9.967	9.87
0.21375	9.879	9.967	9.87
0.213958	9.878	9.967	9.87
0.214167	9.878	9.967	9.871
0.214375	9.877	9.967	9.871
0.214583	9.877	9.967	9.871
0.214792	9.875	9.967	9.872
0.215	9.874	9.968	9.872
0.215208	9.873	9.968	9.873
0.215417	9.872	9.968	9.873
0.215625	9.87	9.968	9.873
0.215833	9.869	9.969	9.874
0.216042	9.867	9.969	9.874
0.21625	9.866	9.969	9.875
0.216458	9.865	9.969	9.875
0.216667	9.864	9.969	9.875
0.216875	9.862	9.97	9.875
0.217083	9.861	9.97	9.876
0.217292	9.86	9.97	9.876
0.2175	9.859	9.971	9.877
0.217708	9.858	9.971	9.878
0.217917	9.857	9.971	9.878
0.218125	9.856	9.971	9.879
0.218333	9.855	9.972	9.88
0.218542	9.854	9.972	9.881
0.21875	9.854	9.972	9.882
0.218958	9.853	9.972	9.884
0.219167	9.853	9.973	9.885
0.219375	9.852	9.973	9.887
0.219583	9.852	9.973	9.888
0.219792	9.851	9.973	9.89
0.22	9.851	9.973	9.891
0.220208	9.851	9.973	9.893
0.220417	9.851	9.973	9.894
0.220625	9.851	9.973	9.896
0.220833	9.851	9.973	9.898
0.221042	9.851	9.973	9.9
0.22125	9.851	9.973	9.901
0.221458	9.851	9.973	9.903
0.221667	9.852	9.973	9.904
0.221875	9.852	9.972	9.906
0.222083	9.853	9.972	9.908
0.222292	9.853	9.972	9.909
0.2225	9.854	9.972	9.911
0.222708	9.854	9.972	9.913
0.222917	9.855	9.972	9.915
0.223125	9.855	9.971	9.917
0.223333	9.855	9.971	9.919
0.223542	9.856	9.971	9.921
0.22375	9.856	9.971	9.922
0.223958	9.856	9.97	9.923
0.224167	9.857	9.97	9.925
0.224375	9.857	9.969	9.925
0.224583	9.858	9.969	9.926
0.224792	9.859	9.968	9.927
0.225	9.86	9.968	9.928
0.225208	9.861	9.967	9.928
0.225417	9.862	9.967	9.929
0.225625	9.863	9.966	9.929
0.225833	9.864	9.966	9.929
0.226042	9.866	9.966	9.93
0.22625	9.867	9.965	9.931
0.226458	9.868	9.965	9.931
0.226667	9.87	9.965	9.931
0.226875	9.871	9.964	9.931
0.227083	9.873	9.964	9.931
0.227292	9.874	9.964	9.931
0.2275	9.875	9.964	9.93
0.227708	9.876	9.964	9.93
0.227917	9.876	9.964	9.93
0.228125	9.877	9.964	9.93
0.228333	9.877	9.964	9.929
0.228542	9.877	9.964	9.929
0.22875	9.877	9.964	9.929
0.228958	9.878	9.964	9.929
0.229167	9.878	9.964	9.928
0.229375	9.878	9.963	9.928
0.229583	9.879	9.963	9.928
0.229792	9.879	9.963	9.927
0.23	9.88	9.963	9.927
0.230208	9.881	9.963	9.927
0.230417	9.882	9.962	9.926
0.230625	9.883	9.962	9.926
0.230833	9.883	9.962	9.926
0.231042	9.884	9.962	9.925
0.23125	9.883	9.962	9.925
0.231458	9.883	9.962	9.925
0.231667	9.883	9.962	9.925
0.231875	9.883	9.962	9.924
0.232083	9.882	9.962	9.924
0.232292	9.882	9.963	9.923
0.2325	9.882	9.963	9.922
0.232708	9.882	9.963	9.922
0.232917	9.882	9.963	9.921
0.233125	9.882	9.963	9.921
0.233333	9.882	9.963	9.92
0.233542	9.882	9.963	9.92
0.23375	9.882	9.963	9.919
0.233958	9.882	9.964	9.919
0.234167	9.882	9.964	9.918
0.234375	9.882	9.964	9.918
0.234583	9.882	9.964	9.917
0.234792	9.881	9.965	9.917
0.235	9.881	9.965	9.917
0.235208	9.881	9.965	9.916
0.235417	9.88	9.965	9.916
0.235625	9.88	9.965	9.915
0.235833	9.88	9.965	9.914
0.236042	9.88	9.965	9.914
0.23625	9.88	9.965	9.914
0.236458	9.879	9.964	9.914
0.236667	9.878	9.964	9.914
0.236875	9.878	9.963	9.914
0.237083	9.877	9.963	9.914
0.237292	9.876	9.963	9.914
0.2375	9.876	9.962	9.914
0.237708	9.876	9.962	9.914
0.237917	9.876	9.961	9.914
0.238125	9.876	9.961	9.913
0.238333	9.876	9.961	9.913
0.238542	9.876	9.961	9.913
0.23875	9.876	9.961	9.913
0.238958	9.875	9.961	9.913
0.239167	9.874	9.961	9.912
0.239375	9.874	9.962	9.912
0.239583	9.873	9.962	9.912
0.239792	9.872	9.962	9.912
0.24	9.871	9.962	9.911
0.240208	9.87	9.962	9.911
0.240417	9.87	9.962	9.91
0.240625	9.869	9.962	9.91
0.240833	9.868	9.962	9.909
0.241042	9.868	9.962	9.909
0.24125	9.868	9.961	9.909
0.241458	9.868	9.961	9.908
0.241667	9.868	9.961	9.908
0.241875	9.868	9.961	9.908
0.242083	9.868	9.96	9.908
0.242292	9.868	9.96	9.908
0.2425	9.869	9.959	9.908
0.242708	9.869	9.959	9.908
0.242917	9.869	9.958	9.908
0.243125	9.869	9.958	9.908
0.243333	9.87	9.957	9.908
0.243542	9.87	9.957	9.908
0.24375	9.87	9.956	9.908
0.243958	9.87	9.955	9.908
0.244167	9.87	9.954	9.908
0.244375	9.87	9.953	9.908
0.244583	9.87	9.952	9.908
0.244792	9.87	9.952	9.909
0.245	9.87	9.951	9.909
0.245208	9.87	9.95	9.909
0.245417	9.87	9.949	9.909
0.245625	9.87	9.948	9.909
0.245833	9.87	9.948	9.909
0.246042	9.87	9.947	9.909
0.24625	9.87	9.947	9.909
0.246458	9.871	9.946	9.91
0.246667	9.871	9.945	9.911
0.246875	9.871	9.945	9.911
0.247083	9.871	9.945	9.912
0.247292	9.871	9.944	9.912
0.2475	9.871	9.944	9.913
0.247708	9.871	9.943	9.914
0.247917	9.871	9.942	9.915
0.248125	9.871	9.941	9.915
0.248333	9.872	9.941	9.915
0.248542	9.872	9.94	9.916
0.24875	9.872	9.939	9.916
0.248958	9.873	9.939	9.917
0.249167	9.873	9.939	9.917
0.249375	9.873	9.938	9.918
0.249583	9.874	9.938	9.918
0.249792	9.874	9.937	9.918
0.25	9.875	9.937	9.918
0.250208	9.875	9.937	9.919
0.250417	9.876	9.936	9.918
0.250625	9.876	9.936	9.919
0.250833	9.876	9.935	9.918
0.251042	9.876	9.935	9.919
0.25125	9.876	9.934	9.919
0.251458	9.875	9.934	9.919
0.251667	9.875	9.933	9.919
0.251875	9.875	9.932	9.919
0.252083	9.874	9.932	9.919
0.252292	9.874	9.931	9.919
0.2525	9.873	9.931	9.919
0.252708	9.873	9.93	9.918
0.252917	9.873	9.93	9.918
0.253125	9.873	9.929	9.918
0.253333	9.872	9.93	9.918
0.253542	9.872	9.93	9.918
0.25375	9.872	9.93	9.917
0.253958	9.871	9.93	9.916
0.254167	9.87	9.93	9.916
0.254375	9.87	9.93	9.915
0.254583	9.869	9.93	9.914
0.254792	9.868	9.929	9.913
0.255	9.868	9.929	9.913
0.255208	9.868	9.929	9.913
0.255417	9.866	9.929	9.912
0.255625	9.865	9.928	9.912
0.255833	9.864	9.928	9.911
0.256042	9.863	9.928	9.911
0.25625	9.862	9.927	9.91
0.256458	9.861	9.927	9.909
0.256667	9.86	9.927	9.908
0.256875	9.859	9.927	9.907
0.257083	9.859	9.927	9.906
0.257292	9.858	9.927	9.905
0.2575	9.858	9.928	9.904
0.257708	9.857	9.928	9.904
0.257917	9.856	9.928	9.903
0.258125	9.856	9.928	9.902
0.258333	9.855	9.928	9.901
0.258542	9.855	9.928	9.9
0.25875	9.854	9.928	9.9
0.258958	9.853	9.928	9.899
0.259167	9.852	9.928	9.899
0.259375	9.851	9.928	9.898
0.259583	9.85	9.928	9.898
0.259792	9.849	9.928	9.898
0.26	9.849	9.928	9.897
0.260208	9.848	9.928	9.897
0.260417	9.847	9.928	9.897
0.260625	9.847	9.928	9.896
0.260833	9.846	9.928	9.896
0.261042	9.846	9.928	9.895
0.26125	9.845	9.928	9.895
0.261458	9.845	9.928	9.895
0.261667	9.844	9.928	9.894
0.261875	9.844	9.928	9.894
0.262083	9.843	9.928	9.894
0.262292	9.842	9.928	9.894
0.2625	9.842	9.927	9.894
0.262708	9.841	9.927	9.894
0.262917	9.841	9.927	9.894
0.263125	9.841	9.926	9.895
0.263333	9.84	9.926	9.895
0.263542	9.84	9.926	9.895
0.26375	9.84	9.925	9.896
0.263958	9.84	9.925	9.896
0.264167	9.839	9.924	9.896
0.264375	9.84	9.924	9.897
0.264583	9.84	9.923	9.897
0.264792	9.84	9.923	9.897
0.265	9.841	9.922	9.898
0.265208	9.841	9.921	9.898
0.265417	9.842	9.921	9.898
0.265625	9.842	9.92	9.898
0.265833	9.842	9.919	9.898
0.266042	9.843	9.918	9.898
0.26625	9.843	9.916	9.898
0.266458	9.844	9.915	9.898
0.266667	9.844	9.914	9.898
0.266875	9.845	9.912	9.898
0.267083	9.845	9.911	9.898
0.267292	9.846	9.91	9.898
0.2675	9.846	9.908	9.897
0.267708	9.846	9.907	9.897
0.267917	9.846	9.906	9.896
0.268125	9.847	9.905	9.895
0.268333	9.847	9.904	9.895
0.268542	9.848	9.902	9.894
0.26875	9.848	9.901	9.893
0.268958	9.848	9.899	9.892
0.269167	9.848	9.898	9.892
0.269375	9.848	9.897	9.891
0.269583	9.849	9.895	9.89
0.269792	9.849	9.894	9.889
0.27	9.849	9.893	9.888
0.270208	9.849	9.892	9.887
0.270417	9.849	9.89	9.886
0.270625	9.849	9.889	9.886
0.270833	9.848	9.888	9.885
0.271042	9.848	9.887	9.884
0.27125	9.848	9.886	9.883
0.271458	9.848	9.885	9.882
0.271667	9.848	9.884	9.881
0.271875	9.848	9.883	9.88
0.272083	9.848	9.882	9.879
0.272292	9.848	9.881	9.878
0.2725	9.848	9.88	9.877
0.272708	9.847	9.88	9.875
0.272917	9.847	9.879	9.874
0.273125	9.847	9.878	9.873
0.273333	9.847	9.878	9.871
0.273542	9.846	9.877	9.87
0.27375	9.846	9.876	9.869
0.273958	9.846	9.876	9.868
0.274167	9.845	9.876	9.867
0.274375	9.844	9.876	9.867
0.274583	9.844	9.875	9.866
0.274792	9.843	9.875	9.865
0.275	9.842	9.875	9.865
0.275208	9.841	9.874	9.864
0.275417	9.84	9.874	9.864
0.275625	9.839	9.874	9.863
0.275833	9.837	9.874	9.863
0.276042	9.836	9.874	9.862
0.27625	9.835	9.874	9.862
0.276458	9.834	9.874	9.862
0.276667	9.832	9.875	9.861
0.276875	9.831	9.874	9.861
0.277083	9.829	9.874	9.86
0.277292	9.828	9.874	9.86
0.2775	9.827	9.873	9.86
0.277708	9.826	9.873	9.86
0.277917	9.825	9.873	9.86
0.278125	9.824	9.873	9.86
0.278333	9.824	9.872	9.86
0.278542	9.823	9.872	9.86
0.27875	9.822	9.872	9.86
0.278958	9.821	9.872	9.86
0.279167	9.821	9.872	9.86
0.279375	9.82	9.872	9.861
0.279583	9.819	9.872	9.861
0.279792	9.818	9.872	9.861
0.28	9.817	9.872	9.861
0.280208	9.815	9.872	9.861
0.280417	9.815	9.873	9.861
0.280625	9.814	9.873	9.862
0.280833	9.813	9.874	9.862
0.281042	9.812	9.874	9.862
0.28125	9.811	9.874	9.862
0.281458	9.81	9.874	9.863
0.281667	9.81	9.874	9.863
0.281875	9.809	9.874	9.864
0.282083	9.809	9.874	9.864
0.282292	9.809	9.874	9.865
0.2825	9.808	9.874	9.866
0.282708	9.808	9.873	9.866
0.282917	9.807	9.873	9.867
0.283125	9.807	9.873	9.868
0.283333	9.807	9.873	9.868
0.283542	9.807	9.873	9.869
0.28375	9.807	9.873	9.87
0.283958	9.807	9.873	9.871
0.284167	9.807	9.873	9.873
0.284375	9.808	9.873	9.874
0.284583	9.808	9.873	9.875
0.284792	9.809	9.873	9.875
0.285	9.81	9.873	9.877
0.285208	9.81	9.872	9.878
0.285417	9.811	9.872	9.879
0.285625	9.812	9.872	9.88
0.285833	9.812	9.872	9.881
0.286042	9.812	9.872	9.882
0.28625	9.813	9.872	9.884
0.286458	9.814	9.872	9.884
0.286667	9.814	9.872	9.885
0.286875	9.815	9.872	9.886
0.287083	9.816	9.873	9.887
0.287292	9.817	9.873	9.889
0.2875	9.817	9.873	9.889
0.287708	9.817	9.874	9.89
0.287917	9.817	9.875	9.891
0.288125	9.818	9.875	9.892
0.288333	9.818	9.875	9.893
0.288542	9.818	9.875	9.894
0.28875	9.818	9.875	9.894
0.288958	9.819	9.875	9.894
0.289167	9.82	9.875	9.895
0.289375	9.82	9.875	9.896
0.289583	9.821	9.874	9.896
0.289792	9.821	9.874	9.897
0.29	9.822	9.873	9.898
0.290208	9.823	9.873	9.898
0.290417	9.824	9.873	9.899
0.290625	9.825	9.873	9.9
0.290833	9.826	9.873	9.901
0.291042	9.826	9.874	9.902
0.29125	9.826	9.873	9.902
0.291458	9.827	9.873	9.903
0.291667	9.827	9.873	9.903
0.291875	9.827	9.873	9.904
0.292083	9.827	9.873	9.904
0.292292	9.828	9.874	9.904
0.2925	9.828	9.874	9.904
0.292708	9.828	9.874	9.905
0.292917	9.828	9.874	9.905
0.293125	9.827	9.875	9.905
0.293333	9.827	9.875	9.906
0.293542	9.827	9.875	9.906
0.29375	9.827	9.876	9.906
0.293958	9.827	9.876	9.907
0.294167	9.828	9.876	9.907
0.294375	9.828	9.876	9.908
0.294583	9.827	9.877	9.908
0.294792	9.827	9.878	9.908
0.295	9.827	9.878	9.908
0.295208	9.827	9.878	9.909
0.295417	9.827	9.878	9.909
0.295625	9.827	9.879	9.909
0.295833	9.827	9.879	9.909
0.296042	9.828	9.879	9.909
0.29625	9.828	9.879	9.909
0.296458	9.828	9.879	9.909
0.296667	9.828	9.879	9.908
0.296875	9.828	9.879	9.908
0.297083	9.828	9.879	9.907
0.297292	9.828	9.879	9.907
0.2975	9.828	9.879	9.907
0.297708	9.828	9.879	9.906
0.297917	9.827	9.88	9.906
0.298125	9.827	9.88	9.906
0.298333	9.827	9.88	9.905
0.298542	9.827	9.88	9.905
0.29875	9.827	9.88	9.905
0.298958	9.827	9.881	9.905
0.299167	9.827	9.881	9.905
0.299375	9.827	9.88	9.905
0.299583	9.826	9.88	9.905
0.299792	9.826	9.879	9.905
0.3	9.826	9.879	9.905
0.300208	9.826	9.878	9.905
0.300417	9.826	9.878	9.905
0.300625	9.826	9.878	9.905
0.300833	9.826	9.877	9.905
0.301042	9.826	9.877	9.906
0.30125	9.826	9.877	9.906
0.301458	9.826	9.877	9.906
0.301667	9.827	9.877	9.907
0.301875	9.827	9.877	9.908
0.302083	9.828	9.877	9.909
0.302292	9.829	9.877	9.909
0.3025	9.829	9.877	9.91
0.302708	9.83	9.877	9.91
0.302917	9.83	9.876	9.911
0.303125	9.831	9.876	9.911
0.303333	9.832	9.875	9.912
0.303542	9.832	9.874	9.913
0.30375	9.833	9.873	9.913
0.303958	9.834	9.872	9.914
0.304167	9.835	9.872	9.915
0.304375	9.836	9.871	9.916
0.304583	9.837	9.87	9.916
0.304792	9.838	9.87	9.917
0.305	9.839	9.869	9.918
0.305208	9.839	9.868	9.919
0.305417	9.84	9.868	9.92
0.305625	9.841	9.867	9.922
0.305833	9.842	9.867	9.922
0.306042	9.843	9.866	9.923
0.30625	9.843	9.866	9.924
0.306458	9.844	9.865	9.925
0.306667	9.846	9.864	9.925
0.306875	9.847	9.863	9.926
0.307083	9.848	9.863	9.927
0.307292	9.849	9.862	9.928
0.3075	9.85	9.861	9.929
0.307708	9.851	9.86	9.93
0.307917	9.851	9.86	9.931
0.308125	9.851	9.859	9.932
0.308333	9.851	9.858	9.932
0.308542	9.851	9.858	9.933
0.30875	9.851	9.857	9.933
0.308958	9.851	9.856	9.934
0.309167	9.851	9.856	9.934
0.309375	9.851	9.855	9.934
0.309583	9.851	9.855	9.935
0.309792	9.851	9.854	9.935
0.31	9.851	9.854	9.935
0.310208	9.851	9.853	9.935
0.310417	9.851	9.852	9.935
0.310625	9.851	9.852	9.935
0.310833	9.851	9.851	9.935
0.311042	9.85	9.85	9.935
0.31125	9.85	9.85	9.935
0.311458	9.85	9.849	9.935
0.311667	9.85	9.849	9.935
0.311875	9.85	9.848	9.935
0.312083	9.85	9.848	9.935
0.312292	9.85	9.848	9.935
0.3125	9.85	9.847	9.934
0.312708	9.85	9.847	9.934
0.312917	9.85	9.847	9.934
0.313125	9.85	9.848	9.933
0.313333	9.85	9.848	9.933
0.313542	9.85	9.848	9.933
0.31375	9.85	9.848	9.933
0.313958	9.849	9.849	9.933
0.314167	9.849	9.849	9.932
0.314375	9.848	9.849	9.932
0.314583	9.847	9.85	9.931
0.314792	9.846	9.851	9.931
0.315	9.845	9.851	9.931
0.315208	9.844	9.852	9.93
0.315417	9.844	9.852	9.93
0.315625	9.844	9.853	9.93
0.315833	9.844	9.854	9.929
0.316042	9.844	9.855	9.929
0.31625	9.843	9.857	9.929
0.316458	9.842	9.858	9.929
0.316667	9.842	9.859	9.929
0.316875	9.841	9.861	9.929
0.317083	9.841	9.862	9.93
0.317292	9.841	9.863	9.93
0.3175	9.841	9.864	9.931
0.317708	9.841	9.865	9.931
0.317917	9.841	9.867	9.932
0.318125	9.842	9.868	9.933
0.318333	9.842	9.87	9.934
0.318542	9.842	9.872	9.934
0.31875	9.842	9.874	9.935
0.318958	9.842	9.875	9.936
0.319167	9.842	9.877	9.936
0.319375	9.843	9.879	9.937
0.319583	9.843	9.881	9.938
0.319792	9.843	9.883	9.938
0.32	9.843	9.886	9.939
0.320208	9.843	9.888	9.94
0.320417	9.843	9.89	9.94
0.320625	9.843	9.892	9.941
0.320833	9.844	9.894	9.942
0.321042	9.844	9.897	9.942
0.32125	9.844	9.899	9.943
0.321458	9.844	9.901	9.944
0.321667	9.843	9.904	9.945
0.321875	9.843	9.906	9.945
0.322083	9.843	9.908	9.946
0.322292	9.843	9.91	9.947
0.3225	9.843	9.913	9.947
0.322708	9.843	9.915	9.948
0.322917	9.843	9.917	9.948
0.323125	9.843	9.919	9.949
0.323333	9.842	9.921	9.949
0.323542	9.842	9.923	9.95
0.32375	9.842	9.925	9.951
0.323958	9.842	9.926	9.952
0.324167	9.842	9.928	9.953
0.324375	9.842	9.929	9.953
0.324583	9.842	9.931	9.954
0.324792	9.842	9.933	9.955
0.325	9.842	9.934	9.956
0.325208	9.842	9.935	9.957
0.325417	9.842	9.937	9.958
0.325625	9.842	9.938	9.958
0.325833	9.842	9.939	9.959
0.326042	9.842	9.941	9.96
0.32625	9.843	9.942	9.96
0.326458	9.843	9.943	9.961
0.326667	9.844	9.944	9.961
0.326875	9.844	9.946	9.962
0.327083	9.844	9.947	9.962
0.327292	9.845	9.948	9.963
0.3275	9.845	9.949	9.963
0.327708	9.845	9.95	9.963
0.327917	9.846	9.951	9.963
0.328125	9.846	9.952	9.963
0.328333	9.847	9.953	9.964
0.328542	9.848	9.953	9.964
0.32875	9.848	9.954	9.965
0.328958	9.849	9.955	9.965
0.329167	9.85	9.955	9.966
0.329375	9.851	9.956	9.966
0.329583	9.852	9.956	9.967
0.329792	9.853	9.957	9.967
0.33	9.854	9.957	9.967
0.330208	9.855	9.957	9.968
0.330417	9.855	9.957	9.968
0.330625	9.856	9.957	9.969
0.330833	9.857	9.957	9.969
0.331042	9.858	9.957	9.97
0.33125	9.859	9.957	9.97
0.331458	9.86	9.957	9.971
0.331667	9.861	9.957	9.971
0.331875	9.862	9.957	9.972
0.332083	9.863	9.957	9.972
0.332292	9.864	9.956	9.973
0.3325	9.865	9.956	9.973
0.332708	9.866	9.956	9.973
0.332917	9.866	9.955	9.973
0.333125	9.867	9.955	9.973
0.333333	9.868	9.955	9.974
0.333542	9.868	9.955	9.974
0.33375	9.869	9.955	9.974
0.333958	9.87	9.954	9.973
0.334167	9.871	9.954	9.973
0.334375	9.872	9.953	9.973
0.334583	9.873	9.953	9.973
0.334792	9.873	9.953	9.973
0.335	9.874	9.953	9.973
0.335208	9.874	9.953	9.973
0.335417	9.875	9.952	9.973
0.335625	9.875	9.952	9.972
0.335833	9.875	9.952	9.972
0.336042	9.876	9.951	9.972
0.33625	9.876	9.951	9.971
0.336458	9.876	9.95	9.971
0.336667	9.877	9.949	9.971
0.336875	9.877	9.948	9.971
0.337083	9.878	9.946	9.97
0.337292	9.878	9.945	9.97
0.3375	9.879	9.944	9.97
0.337708	9.879	9.943	9.97
0.337917	9.879	9.942	9.97
0.338125	9.88	9.941	9.97
0.338333	9.88	9.94	9.97
0.338542	9.88	9.938	9.97
0.33875	9.881	9.937	9.97
0.338958	9.881	9.936	9.971
0.339167	9.881	9.935	9.971
0.339375	9.882	9.934	9.971
0.339583	9.882	9.933	9.972
0.339792	9.882	9.932	9.972
0.34	9.882	9.932	9.973
0.340208	9.883	9.931	9.973
0.340417	9.883	9.93	9.974
0.340625	9.882	9.928	9.974
0.340833	9.882	9.927	9.975
0.341042	9.882	9.926	9.975
0.34125	9.882	9.925	9.976
0.341458	9.882	9.924	9.976
0.341667	9.882	9.923	9.977
0.341875	9.882	9.923	9.977
0.342083	9.882	9.922	9.978
0.342292	9.882	9.921	9.978
0.3425	9.882	9.92	9.979
0.342708	9.882	9.92	9.979
0.342917	9.881	9.919	9.98
0.343125	9.881	9.918	9.98
0.343333	9.881	9.918	9.981
0.343542	9.881	9.917	9.981
0.34375	9.88	9.916	9.982
0.343958	9.88	9.916	9.982
0.344167	9.88	9.916	9.983
0.344375	9.88	9.915	9.983
0.344583	9.88	9.914	9.984
0.344792	9.88	9.914	9.985
0.345	9.88	9.914	9.985
0.345208	9.88	9.913	9.985
0.345417	9.88	9.913	9.986
0.345625	9.88	9.913	9.986
0.345833	9.879	9.913	9.987
0.346042	9.879	9.912	9.987
0.34625	9.879	9.912	9.987
0.346458	9.879	9.913	9.988
0.346667	9.879	9.914	9.989
0.346875	9.879	9.914	9.989
0.347083	9.879	9.915	9.99
0.347292	9.879	9.916	9.991
0.3475	9.879	9.917	9.991
0.347708	9.879	9.917	9.992
0.347917	9.879	9.918	9.993
0.348125	9.879	9.919	9.993
0.348333	9.879	9.92	9.994
0.348542	9.878	9.921	9.994
0.34875	9.878	9.922	9.994
0.348958	9.877	9.922	9.994
0.349167	9.877	9.923	9.995
0.349375	9.876	9.924	9.995
0.349583	9.876	9.925	9.995
0.349792	9.875	9.926	9.995
0.35	9.875	9.928	9.995
0.350208	9.874	9.929	9.996
0.350417	9.874	9.93	9.996
0.350625	9.874	9.931	9.996
0.350833	9.874	9.933	9.996
0.351042	9.874	9.934	9.996
0.35125	9.874	9.935	9.996
0.351458	9.875	9.936	9.996
0.351667	9.875	9.937	9.995
0.351875	9.875	9.938	9.995
0.352083	9.875	9.939	9.994
0.352292	9.875	9.939	9.994
0.3525	9.875	9.94	9.994
0.352708	9.875	9.941	9.994
0.352917	9.875	9.942	9.994
0.353125	9.875	9.943	9.994
0.353333	9.876	9.944	9.994
0.353542	9.876	9.944	9.993
0.35375	9.875	9.945	9.993
0.353958	9.875	9.946	9.993
0.354167	9.876	9.946	9.992
0.354375	9.876	9.947	9.992
0.354583	9.876	9.948	9.992
0.354792	9.877	9.948	9.992
0.355	9.877	9.949	9.992
0.355208	9.877	9.95	9.991
0.355417	9.878	9.951	9.99
0.355625	9.879	9.951	9.99
0.355833	9.879	9.952	9.99
0.356042	9.88	9.953	9.989
0.35625	9.88	9.953	9.988
0.356458	9.881	9.954	9.987
0.356667	9.881	9.955	9.986
0.356875	9.882	9.956	9.985
0.357083	9.882	9.957	9.985
0.357292	9.882	9.957	9.984
0.3575	9.882	9.958	9.983
0.357708	9.883	9.959	9.981
0.357917	9.884	9.96	9.981
0.358125	9.885	9.961	9.98
0.358333	9.886	9.962	9.98
0.358542	9.887	9.962	9.979
0.35875	9.888	9.963	9.979
0.358958	9.889	9.964	9.978
0.359167	9.89	9.965	9.978
0.359375	9.891	9.965	9.978
0.359583	9.893	9.966	9.977
0.359792	9.894	9.967	9.977
0.36	9.895	9.967	9.976
0.360208	9.896	9.968	9.976
0.360417	9.897	9.969	9.975
0.360625	9.897	9.97	9.974
0.360833	9.899	9.97	9.974
0.361042	9.9	9.971	9.973
0.36125	9.9	9.972	9.972
0.361458	9.901	9.973	9.972
0.361667	9.902	9.974	9.971
0.361875	9.903	9.974	9.97
0.362083	9.904	9.975	9.97
0.362292	9.905	9.976	9.969
0.3625	9.906	9.977	9.968
0.362708	9.906	9.977	9.968
0.362917	9.907	9.978	9.967
0.363125	9.908	9.978	9.967
0.363333	9.908	9.979	9.966
0.363542	9.909	9.979	9.966
0.36375	9.91	9.979	9.965
0.363958	9.91	9.979	9.964
0.364167	9.911	9.978	9.963
0.364375	9.911	9.978	9.963
0.364583	9.911	9.978	9.962
0.364792	9.911	9.978	9.961
0.365	9.912	9.978	9.961
0.365208	9.912	9.978	9.96
0.365417	9.911	9.978	9.96
0.365625	9.911	9.977	9.959
0.365833	9.911	9.977	9.959
0.366042	9.911	9.977	9.958
0.36625	9.911	9.977	9.958
0.366458	9.912	9.977	9.958
0.366667	9.912	9.976	9.957
0.366875	9.912	9.976	9.957
0.367083	9.912	9.975	9.957
0.367292	9.912	9.975	9.956
0.3675	9.912	9.975	9.955
0.367708	9.911	9.974	9.955
0.367917	9.911	9.973	9.954
0.368125	9.91	9.973	9.953
0.368333	9.909	9.972	9.953
0.368542	9.909	9.971	9.952
0.36875	9.908	9.97	9.951
0.368958	9.907	9.969	9.95
0.369167	9.906	9.968	9.95
0.369375	9.906	9.967	9.949
0.369583	9.906	9.966	9.948
0.369792	9.906	9.964	9.948
0.37	9.906	9.962	9.948
0.370208	9.905	9.961	9.947
0.370417	9.905	9.959	9.947
0.370625	9.905	9.958	9.947
0.370833	9.905	9.956	9.946
0.371042	9.905	9.954	9.946
0.37125	9.906	9.952	9.945
0.371458	9.906	9.95	9.945
0.371667	9.906	9.948	9.945
0.371875	9.906	9.946	9.944
0.372083	9.906	9.944	9.944
0.372292	9.906	9.942	9.944
0.3725	9.906	9.941	9.944
0.372708	9.906	9.939	9.943
0.372917	9.906	9.938	9.943
0.373125	9.907	9.936	9.943
0.373333	9.907	9.935	9.943
0.373542	9.907	9.934	9.942
0.37375	9.907	9.933	9.942
0.373958	9.907	9.931	9.941
0.374167	9.907	9.93	9.941
0.374375	9.908	9.929	9.94
0.374583	9.908	9.927	9.94
0.374792	9.908	9.926	9.94
0.375	9.909	9.925	9.939
0.375208	9.909	9.924	9.939
0.375417	9.909	9.922	9.939
0.375625	9.909	9.921	9.939
0.375833	9.909	9.92	9.939
0.376042	9.909	9.919	9.939
0.37625	9.908	9.917	9.94
0.376458	9.908	9.916	9.94
0.376667	9.908	9.915	9.94
0.376875	9.908	9.914	9.94
0.377083	9.908	9.913	9.941
0.377292	9.908	9.913	9.941
0.3775	9.908	9.912	9.941
0.377708	9.908	9.911	9.942
0.377917	9.908	9.911	9.942
0.378125	9.908	9.91	9.942
0.378333	9.907	9.91	9.942
0.378542	9.907	9.91	9.942
0.37875	9.907	9.91	9.942
0.378958	9.906	9.91	9.942
0.379167	9.905	9.91	9.942
0.379375	9.904	9.91	9.942
0.379583	9.903	9.91	9.941
0.379792	9.902	9.91	9.941
0.38	9.901	9.911	9.941
0.380208	9.901	9.911	9.94
0.380417	9.9	9.911	9.94
0.380625	9.899	9.911	9.94
0.380833	9.898	9.912	9.94
0.381042	9.897	9.912	9.939
0.38125	9.896	9.912	9.939
0.381458	9.895	9.913	9.938
0.381667	9.895	9.913	9.938
0.381875	9.894	9.914	9.937
0.382083	9.893	9.914	9.936
0.382292	9.892	9.915	9.935
0.3825	9.891	9.915	9.934
0.382708	9.89	9.916	9.934
0.382917	9.89	9.917	9.933
0.383125	9.89	9.918	9.933
0.383333	9.889	9.919	9.932
0.383542	9.889	9.919	9.932
0.38375	9.888	9.921	9.932
0.383958	9.888	9.921	9.931
0.384167	9.887	9.923	9.93
0.384375	9.887	9.924	9.929
0.384583	9.887	9.925	9.928
0.384792	9.886	9.926	9.927
0.385	9.886	9.927	9.926
0.385208	9.886	9.928	9.925
0.385417	9.886	9.929	9.924
0.385625	9.885	9.93	9.923
0.385833	9.885	9.931	9.922
0.386042	9.885	9.932	9.921
0.38625	9.885	9.934	9.921
0.386458	9.884	9.935	9.92
0.386667	9.884	9.936	9.919
0.386875	9.884	9.938	9.919
0.387083	9.884	9.939	9.918
0.387292	9.883	9.941	9.917
0.3875	9.883	9.943	9.917
0.387708	9.883	9.945	9.916
0.387917	9.883	9.946	9.916
0.388125	9.883	9.948	9.915
0.388333	9.882	9.95	9.915
0.388542	9.882	9.952	9.915
0.38875	9.882	9.954	9.914
0.388958	9.881	9.956	9.914
0.389167	9.881	9.957	9.913
0.389375	9.88	9.959	9.913
0.389583	9.88	9.961	9.913
0.389792	9.88	9.963	9.912
0.39	9.879	9.965	9.912
0.390208	9.879	9.967	9.911
0.390417	9.879	9.968	9.911
0.390625	9.879	9.97	9.91
0.390833	9.879	9.972	9.91
0.391042	9.879	9.973	9.909
0.39125	9.878	9.975	9.909
0.391458	9.878	9.976	9.908
0.391667	9.878	9.977	9.908
0.391875	9.877	9.979	9.908
0.392083	9.877	9.98	9.908
0.392292	9.877	9.981	9.907
0.3925	9.877	9.981	9.907
0.392708	9.877	9.982	9.906
0.392917	9.876	9.982	9.906
0.393125	9.876	9.982	9.906
0.393333	9.876	9.982	9.905
0.393542	9.876	9.982	9.905
0.39375	9.875	9.982	9.904
0.393958	9.875	9.982	9.904
0.394167	9.875	9.982	9.903
0.394375	9.875	9.982	9.903
0.394583	9.875	9.983	9.902
0.394792	9.875	9.983	9.902
0.395	9.875	9.983	9.901
0.395208	9.875	9.983	9.901
0.395417	9.875	9.984	9.9
0.395625	9.874	9.984	9.9
0.395833	9.874	9.984	9.899
0.396042	9.874	9.984	9.899
0.39625	9.874	9.984	9.898
0.396458	9.874	9.984	9.898
0.396667	9.874	9.983	9.897
0.396875	9.874	9.982	9.896
0.397083	9.874	9.981	9.895
0.397292	9.874	9.98	9.895
0.3975	9.873	9.979	9.894
0.397708	9.873	9.978	9.893
0.397917	9.873	9.977	9.893
0.398125	9.873	9.976	9.892
0.398333	9.873	9.975	9.892
0.398542	9.874	9.974	9.892
0.39875	9.874	9.973	9.892
0.398958	9.874	9.972	9.891
0.399167	9.874	9.971	9.891
0.399375	9.874	9.97	9.89
0.399583	9.874	9.969	9.89
0.399792	9.874	9.968	9.89
0.4	9.875	9.966	9.89
0.400208	9.875	9.966	9.89
0.400417	9.874	9.965	9.89
0.400625	9.874	9.964	9.89
0.400833	9.874	9.963	9.889
0.401042	9.873	9.962	9.889
0.40125	9.873	9.961	9.889
0.401458	9.873	9.96	9.889
0.401667	9.872	9.959	9.889
0.401875	9.871	9.959	9.888
0.402083	9.87	9.958	9.888
0.402292	9.87	9.957	9.889
0.4025	9.869	9.956	9.889
0.402708	9.868	9.955	9.889
0.402917	9.868	9.955	9.89
0.403125	9.867	9.955	9.89
0.403333	9.866	9.955	9.891
0.403542	9.865	9.955	9.891
0.40375	9.864	9.955	9.892
0.403958	9.863	9.955	9.893
0.404167	9.862	9.955	9.893
0.404375	9.861	9.954	9.894
0.404583	9.86	9.954	9.895
0.404792	9.859	9.953	9.896
0.405	9.858	9.953	9.897
0.405208	9.857	9.952	9.898
0.405417	9.856	9.952	9.899
0.405625	9.855	9.951	9.9
0.405833	9.854	9.95	9.901
0.406042	9.853	9.949	9.902
0.40625	9.852	9.948	9.903
0.406458	9.851	9.947	9.905
0.406667	9.85	9.946	9.907
0.406875	9.85	9.946	9.908
0.407083	9.849	9.945	9.91
0.407292	9.849	9.944	9.912
0.4075	9.849	9.943	9.913
0.407708	9.848	9.942	9.915
0.407917	9.847	9.941	9.916
0.408125	9.847	9.94	9.918
0.408333	9.846	9.939	9.919
0.408542	9.846	9.938	9.921
0.40875	9.845	9.937	9.922
0.408958	9.845	9.936	9.923
0.409167	9.844	9.935	9.924
0.409375	9.844	9.934	9.925
0.409583	9.843	9.933	9.926
0.409792	9.843	9.932	9.927
0.41	9.843	9.931	9.929
0.410208	9.843	9.93	9.93
0.410417	9.843	9.93	9.931
0.410625	9.844	9.928	9.933
0.410833	9.844	9.928	9.934
0.411042	9.844	9.926	9.935
0.41125	9.844	9.925	9.936
0.411458	9.845	9.924	9.937
0.411667	9.846	9.923	9.938
0.411875	9.846	9.922	9.939
0.412083	9.846	9.921	9.94
0.412292	9.847	9.919	9.941
0.4125	9.847	9.918	9.942
0.412708	9.848	9.917	9.943
0.412917	9.848	9.916	9.944
0.413125	9.849	9.914	9.945
0.413333	9.85	9.913	9.945
0.413542	9.85	9.912	9.946
0.41375	9.85	9.912	9.946
0.413958	9.851	9.911	9.947
0.414167	9.852	9.91	9.947
0.414375	9.853	9.91	9.948
0.414583	9.853	9.909	9.948
0.414792	9.854	9.909	9.948
0.415	9.854	9.909	9.949
0.415208	9.855	9.909	9.949
0.415417	9.855	9.909	9.949
0.415625	9.855	9.909	9.949
0.415833	9.856	9.909	9.95
0.416042	9.856	9.908	9.95
0.41625	9.856	9.908	9.95
[truncated: 46,000 more rows]

## Sheet: Fig. 3c
	ELSD (mV)
time (s)	0	5	10	20	30	60	120	300	600
POPC	0	459.6	626.8	757.4	1413.5	1524.3	1559.3	1478.2	1553.7
	0	445	683.5	936.4	1241.7	1299.8	1399.7	1465.8	1404.7
	0	626.4	559.9	977.5	1473.8	1542.3	1559.4	1562.4	1536.8
Mean	0	510.333	623.4	890.433	1376.33	1455.47	1506.13	1502.13	1498.4
SD	0	100.781	61.8701	117.029	120.431	135.111	92.174	52.5594	81.5854
lyso-lipid	5274.6	3504.2	2750.8	2445.7	1102.3	716	696.1	737	713.3
	5043.9	3355.9	3064.5	2380	800.4	717.9	638.4	612.8	314.8
	5497.4	3495.2	2659.8	1838.9	767.9	560.9	539	472.5	295.7
Mean	5271.97	3451.77	2825.03	2221.53	890.2	664.933	624.5	607.433	441.267
SD	226.761	83.1448	212.317	332.994	184.401	90.1005	79.467	132.332	235.781
NHPI	0	0	0	0	0	0	0	0	0
	0	0	0	0	0	0	0	0	0
	0	0	0	0	0	0	0	0	0
Mean	0	0	0	0	0	0	0	0	0
SD	0	0	0	0	0	0	0	0	0

## Sheet: Fig. 4b
POPC synthesis conditions	yield (%)			Mean	SD
Mango-III (A10U) (30 ng/μL) only	0	0	0	0	0
TO-1-Dtb (15 μM) only	0	0	0	0	0
Squash (30ng/μL) + TO-1-Dtb (15 μM)	9	12	6	9	3
Mango-III (A10U) (30 ng/μL) TO-1-Dtb (15 μM) in darkness	0	0	0	0	0
Mango-II (30 ng/μL) TO-1-Dtb (15 μM)	37	35	44	38.6667	4.72582
Mango-III (A10U) (30 ng/μL) TO-1-Dtb (15 μM)	52	57	52	53.6667	2.88675
Mango-IV (A10U) (30 ng/μL) TO-1-Dtb (15 μM)	47	30	50	42.3333	10.7858

## Sheet: Fig. 5c
	untreated	No light	Green light
nmmol per 100000cells	N.D.	0	0.113
	N.D.	0	0.128
	N.D.	0	0.1125
Mean	N.D.	N.D.	0.117833
SD	N.D.	N.D.	0.00880814
		P-value	2.05589e-05

## Sheet: Fig. 5d
		cell viability (%)			AVE	SD
	Vehicle	0.994243	1.02486	0.980896	1	0.0225401
	50 μM ceramide 3h	0.964393	1.01084	0.955014	0.976748	0.029892
	treated (1f + 2a) + dark	0.880163	0.89617	0.862307	0.879547	0.0169401
	treated (1f + 2a) + light	0.575573	0.60664	0.599155	0.593789	0.0162141
	treated (only 1f) + light	0.955645	1.01652	0.997535	0.9899	0.0311465
	light only	1.00331	1.00362	0.976613	0.994514	0.0155037
			p value	50 μM ceramide 3h vs treated (1f + 2a) + light					4.07347e-05
			p value	treated (1f + 2a) + dark vs treated (1f + 2a) + light					2.97823e-05

## Sheet: Fig. 5e and Suppl. Fig. 24 
	N= 4 biological replicates.
Control		PKC protein	7506.2	7739.53	6618.67	3804.17	beta-actin	56446.4	55201	56748.9	60884.5
treated + no light			25522.6	15417.2	14397.1	12216		69255.7	59658.4	67923.5	64866.3
Go 6983 + treat + light			7673.66	8059.58	5217.07	6209.99		54516.5	59588.2	72854.3	71420
treat + light			38211.3	35268.4	30491.1	28373.2		60362.1	66872.2	76590.2	70531.3
PDBu			45698	48744.1	51601.3	47425.4		63030.9	67136.2	72299.2	66552.6
							AVE	SD
	PKC/actin	0.132979	0.140206	0.116631	0.0624817	Control	0.129939	0.0120782
		0.211961	0.258424	0.368527	0.188327	treated + no light	0.25681	0.079968
		0.0716096	0.140759	0.135255	0.0869504	Go 6983 + treat + light	0.108643	0.0345526
		0.398107	0.633034	0.5274	0.402278	treat + light	0.490205	0.112541
		0.725009	0.726048	0.71372	0.712601	PDBu	0.721592	0.00683757
					p value	treated + dark vs treat + light			0.014838

## Sheet: Suppl. Fig. 2a
NHPI 2a stability in PBS
Time (min)	0 min	10 min
0.000616667	-4.3415	13.9707
0.00728333	-4.43065	13.9756
0.01395	-4.51112	13.9902
0.0206167	-4.57704	14.014
0.0272833	-4.63471	14.0458
0.03395	-4.68827	14.0774
0.0406167	-4.73646	14.1094
0.0472833	-4.77559	14.1384
0.05395	-4.80842	14.1614
0.0606167	-4.838	14.1837
0.0672833	-4.86189	14.2071
0.07395	-4.87915	14.2354
0.0806167	-4.88741	14.2607
0.0872833	-4.88891	14.2838
0.09395	-4.88674	14.3081
0.100617	-4.88487	14.332
0.107283	-4.88236	14.3479
0.11395	-4.87071	14.3537
0.120617	-4.84984	14.3546
0.127283	-4.82558	14.358
0.13395	-4.79896	14.3576
0.140617	-4.76475	14.347
0.147283	-4.71983	14.3318
0.15395	-4.67117	14.3133
0.160617	-4.62475	14.2886
0.167283	-4.57875	14.2543
0.17395	-4.5367	14.2149
0.180617	-4.49993	14.1667
0.187283	-4.47363	14.0884
0.19395	-4.46208	13.9592
0.200617	-4.46801	13.7674
0.207283	-4.48468	13.505
0.21395	-4.50344	13.1683
0.220617	-4.52522	12.7649
0.227283	-4.55795	12.322
0.23395	-4.60542	11.8738
0.240617	-4.65646	11.4413
0.247283	-4.71201	11.0369
0.25395	-4.77498	10.6685
0.260617	-4.84887	10.3478
0.267283	-4.92156	10.0792
0.27395	-4.97513	9.86817
0.280617	-5.00896	9.72091
0.287283	-5.02928	9.63744
0.29395	-5.03922	9.61178
0.300617	-5.03666	9.6434
0.307283	-5.02119	9.73067
0.31395	-5.00116	9.85973
0.320617	-4.98009	10.0108
0.327283	-4.95441	10.1696
0.33395	-4.92364	10.3355
0.340617	-4.88863	10.5021
0.347283	-4.86009	10.6654
0.35395	-4.84446	10.8187
0.360617	-4.84606	10.9613
0.367283	-4.86349	11.0961
0.37395	-4.89288	11.2266
0.380617	-4.93557	11.3486
0.387283	-4.98737	11.4543
0.39395	-5.04503	11.5422
0.400617	-5.10684	11.6175
0.407283	-5.1698	11.6926
0.41395	-5.22938	11.7698
0.420617	-5.2764	11.8456
0.427283	-5.30618	11.9145
0.43395	-5.31841	11.9778
0.440617	-5.30732	12.0406
0.447283	-5.27741	12.0972
0.45395	-5.23631	12.1378
0.460617	-5.19447	12.1642
0.467283	-5.14923	12.1813
0.47395	-5.09437	12.1915
0.480617	-5.03328	12.1863
0.487283	-4.96908	12.1561
0.49395	-4.90207	12.0992
0.500617	-4.828	12.018
0.507283	-4.75831	11.9207
0.51395	-4.69996	11.81
0.520617	-4.65284	11.6855
0.527283	-4.6116	11.5537
0.53395	-4.57577	11.4248
0.540617	-4.55284	11.3083
0.547283	-4.53915	11.2046
0.55395	-4.53254	11.1125
0.560617	-4.53047	11.0346
0.567283	-4.53117	10.975
0.57395	-4.53603	10.9357
0.580617	-4.54289	10.9204
0.587283	-4.53404	10.9577
0.59395	-4.46567	11.1061
0.600617	-4.26213	11.4589
0.607283	-3.82084	12.1317
0.61395	-3.00713	13.2691
0.620617	-1.65742	15.0406
0.627283	0.409864	17.6428
0.63395	3.41072	21.3351
0.640617	7.65364	26.5034
0.647283	13.6461	33.827
0.65395	22.3366	44.6165
0.660617	35.5723	61.4387
0.667283	56.753	89.0146
0.67395	91.4099	134.193
0.680617	146.295	203.966
0.687283	226.985	302.609
0.69395	335.005	428.529
0.700617	465.841	574.439
0.707283	610.492	730.108
0.71395	758.888	884.679
0.720617	901.662	1027.11
0.727283	1029.66	1146.84
0.73395	1134.41	1236.76
0.740617	1210.51	1294.1
0.747283	1255.49	1317.16
0.75395	1266.7	1303.8
0.760617	1241.37	1254.11
0.767283	1180.15	1172.3
0.77395	1088.56	1065.78
0.780617	975.211	942.78
0.787283	849.122	811.7
0.79395	718.709	680.18
0.800617	590.706	553.614
0.807283	469.278	435.052
0.81395	356.588	325.963
0.820617	253.602	227.112
0.827283	160.818	138.921
0.83395	78.586	61.6668
0.840617	7.28573	-4.25273
0.847283	-52.6094	-58.3057
0.85395	-100.665	-100.136
0.860617	-136.793	-130.037
0.867283	-161.636	-149.322
0.87395	-176.859	-160.389
0.880617	-185.185	-166.435
0.887283	-190.017	-170.879
0.89395	-194.718	-176.646
0.900617	-201.852	-185.591
0.907283	-212.722	-198.226
0.91395	-227.253	-213.798
0.920617	-244.195	-230.632
0.927283	-261.535	-246.598
0.93395	-277.017	-259.597
0.940617	-288.611	-267.922
0.947283	-294.823	-270.462
0.95395	-294.837	-266.765
0.960617	-288.509	-256.986
0.967283	-276.299	-241.843
0.97395	-259.155	-222.511
0.980617	-238.395	-200.465
0.987283	-215.526	-177.226
0.99395	-192.016	-154.124
1.00062	-169.086	-132.168
1.00728	-147.597	-111.986
1.01395	-128.023	-93.8361
1.02062	-110.488	-77.6471
1.02728	-94.8372	-63.1289
1.03395	-80.7322	-49.9068
1.04062	-67.7757	-37.6235
1.04728	-55.6036	-25.9878
1.05395	-43.9425	-14.7993
1.06062	-32.6193	-3.95326
1.06728	-21.558	6.57064
1.07395	-10.7653	16.7383
1.08062	-0.30335	26.4861
1.08728	9.74397	35.745
1.09395	19.296	44.4739
1.10062	28.295	52.6649
1.10728	36.7159	60.3216
1.11395	44.5531	67.4404
1.12062	51.7996	74.0048
1.12728	58.4367	79.9866
1.13395	64.4376	85.3365
1.14062	69.7503	89.9728
1.14728	74.2911	93.7951
1.15395	77.9549	96.7123
1.16062	80.6578	98.6729
1.16728	82.3507	99.6741
1.17395	83.0321	99.758
1.18062	82.7637	99.0244
1.18728	81.6783	97.6289
1.19395	79.9732	95.7586
1.20062	77.8651	93.6279
1.20728	75.5819	91.4542
1.21395	73.3498	89.4586
1.22062	71.3823	87.8429
1.22728	69.8753	86.7865
1.23395	69.0116	86.4474
1.24062	68.951	86.9287
1.24728	69.8014	88.2683
1.25395	71.5798	90.4167
1.26062	74.2204	93.2485
1.26728	77.5764	96.5787
1.27395	81.4352	100.185
1.28062	85.5455	103.841
1.28728	89.6598	107.355
1.29395	93.5822	110.593
1.30062	97.1782	113.48
1.30728	100.382	115.998
1.31395	103.169	118.167
1.32062	105.551	120.015
1.32728	107.544	121.555
1.33395	109.16	122.786
1.34062	110.39	123.684
1.34728	111.18	124.178
1.35395	111.441	124.166
1.36062	111.067	123.543
1.36728	109.97	122.224
1.37395	108.082	120.15
1.38062	105.375	117.311
1.38728	101.884	113.773
1.39395	97.7218	109.661
1.40062	93.0526	105.13
1.40728	88.0567	100.354
1.41395	82.9225	95.505
1.42062	77.8259	90.7384
1.42728	72.9096	86.1694
1.43395	68.2696	81.8705
1.44062	63.9559	77.8824
1.44728	59.9855	74.2166
1.45395	56.3528	70.863
1.46062	53.0384	67.7898
1.46728	50.0145	64.9541
1.47395	47.2397	62.3196
1.48062	44.6736	59.8499
1.48728	42.2877	57.5279
1.49395	40.0577	55.3354
1.50062	37.9601	53.2657
1.50728	35.9732	51.3127
1.51395	34.097	49.4755
1.52062	32.3382	47.7655
1.52728	30.6966	46.1802
1.53395	29.1672	44.7216
1.54062	27.7501	43.39
1.54728	26.4509	42.1871
1.55395	25.271	41.1089
1.56062	24.2112	40.1441
1.56728	23.2712	39.2887
1.57395	22.4533	38.5395
1.58062	21.753	37.8845
1.58728	21.1729	37.3188
1.59395	20.719	36.8443
1.60062	20.3963	36.467
1.60728	20.2114	36.1863
1.61395	20.1708	35.9958
1.62062	20.2906	35.9054
1.62728	20.5884	35.9211
1.63395	21.0753	36.0502
1.64062	21.7625	36.2994
1.64728	22.6624	36.6761
1.65395	23.7888	37.1885
1.66062	25.1525	37.8389
1.66728	26.7564	38.6376
1.67395	28.6054	39.5938
1.68062	30.703	40.715
1.68728	33.0532	42.0146
1.69395	35.6624	43.5079
1.70062	38.5378	45.2101
1.70728	41.6784	47.133
1.71395	45.0905	49.2759
1.72062	48.7716	51.6342
1.72728	52.7157	54.1972
1.73395	56.9081	56.966
1.74062	61.3379	59.9428
1.74728	65.998	63.1175
1.75395	70.863	66.4876
1.76062	75.9153	70.0511
1.76728	81.1482	73.8082
1.77395	86.5624	77.7461
1.78062	92.1513	81.8536
1.78728	97.9008	86.1324
1.79395	103.809	90.5791
1.80062	109.87	95.1903
1.80728	116.071	99.9659
1.81395	122.391	104.904
1.82062	128.807	109.995
1.82728	135.301	115.21
1.83395	141.859	120.533
1.84062	148.467	125.951
1.84728	155.1	131.45
1.85395	161.749	137.02
1.86062	168.405	142.655
1.86728	175.062	148.366
1.87395	181.7	154.162
1.88062	188.299	160.044
1.88728	194.834	166.005
1.89395	201.264	172.029
1.90062	207.542	178.102
1.90728	213.623	184.206
1.91395	219.471	190.301
1.92062	225.05	196.356
1.92728	230.341	202.348
1.93395	235.345	208.256
1.94062	240.091	214.053
1.94728	244.622	219.713
1.95395	248.994	225.241
1.96062	253.277	230.652
1.96728	257.564	235.97
1.97395	261.988	241.238
1.98062	266.688	246.523
1.98728	271.804	251.9
1.99395	277.445	257.458
2.00062	283.686	263.287
2.00728	290.547	269.496
2.01395	297.934	276.181
2.02062	305.675	283.424
2.02728	313.566	291.252
2.03395	321.397	299.619
2.04062	328.966	308.408
2.04728	336.087	317.439
2.05395	342.641	326.497
2.06062	348.568	335.352
2.06728	353.832	343.832
2.07395	358.436	351.833
2.08062	362.387	359.308
2.08728	365.692	366.244
2.09395	368.328	372.663
2.10062	370.269	378.608
2.10728	371.844	384.101
2.11395	374.769	389.126
2.12062	383.848	393.64
2.12728	407.672	397.575
2.13395	456.365	400.91
2.14062	536.611	403.94
2.14728	647.11	408.392
2.15395	778.188	419.305
2.16062	914.852	445.809
2.16728	1040.79	498.441
2.17395	1141.29	583.349
2.18062	1206.55	697.732
2.18728	1234.55	830.512
2.19395	1230.43	966.259
2.20062	1202.42	1088.69
2.20728	1157.32	1183.3
2.21395	1100.01	1240.98
2.22062	1034.74	1261.36
2.22728	966.121	1251.2
2.23395	898.62	1219.29
2.24062	835.711	1172.27
2.24728	779.578	1114.72
2.25395	730.927	1050.71
2.26062	689.389	984.46
2.26728	654.013	919.861
2.27395	623.625	859.719
2.28062	597.179	805.595
2.28728	573.829	757.88
2.29395	553.006	716.304
2.30062	534.33	680.194
2.30728	517.541	648.792
2.31395	502.502	621.408
2.32062	489.146	597.423
2.32728	477.442	576.283
2.33395	467.365	557.531
2.34062	458.852	540.851
2.34728	451.784	526.036
2.35395	445.99	512.982
2.36062	441.272	501.622
2.36728	437.406	491.891
2.37395	434.14	483.668
2.38062	431.254	476.8
2.38728	428.608	471.103
2.39395	426.095	466.347
2.40062	423.607	462.294
2.40728	421.079	458.733
2.41395	418.511	455.507
2.42062	415.946	452.482
2.42728	413.406	449.542
2.43395	410.906	446.625
2.44062	408.491	443.704
2.44728	406.214	440.769
2.45395	404.097	437.822
2.46062	402.129	434.896
2.46728	400.274	432.051
2.47395	398.511	429.318
2.48062	396.83	426.703
2.48728	395.206	424.196
2.49395	393.639	421.785
2.50062	392.13	419.463
2.50728	390.704	417.21
2.51395	389.376	415.014
2.52062	388.132	412.887
2.52728	386.959	410.853
2.53395	385.84	408.922
2.54062	384.79	407.059
2.54728	383.819	405.235
2.55395	382.915	403.453
2.56062	382.056	401.734
2.56728	381.22	400.097
2.57395	380.398	398.551
2.58062	379.557	397.107
2.58728	378.671	395.759
2.59395	377.768	394.472
2.60062	376.9	393.221
2.60728	376.131	392.004
2.61395	375.488	390.839
2.62062	374.992	389.771
2.62728	374.636	388.853
2.63395	374.372	388.155
2.64062	374.138	387.699
2.64728	373.856	387.468
2.65395	373.457	387.414
2.66062	372.901	387.471
2.66728	372.176	387.555
2.67395	371.313	387.571
2.68062	370.328	387.446
2.68728	369.247	387.148
2.69395	368.107	386.688
2.70062	366.943	386.096
2.70728	365.768	385.418
2.71395	364.535	384.704
2.72062	363.232	383.996
2.72728	361.868	383.302
2.73395	360.471	382.626
2.74062	359.045	381.974
2.74728	357.599	381.321
2.75395	356.2	380.633
2.76062	354.896	379.903
2.76728	353.72	379.15
2.77395	352.676	378.371
2.78062	351.787	377.527
2.78728	351.083	376.627
2.79395	350.563	375.707
2.80062	350.228	374.781
2.80728	350.082	373.832
2.81395	350.139	372.872
2.82062	350.386	371.949
2.82728	350.791	371.085
2.83395	351.33	370.286
2.84062	351.986	369.559
2.84728	352.726	368.935
2.85395	353.498	368.429
2.86062	354.27	368.055
2.86728	355.028	367.82
2.87395	355.754	367.734
2.88062	356.416	367.79
2.88728	356.988	367.982
2.89395	357.467	368.304
2.90062	357.835	368.733
2.90728	358.07	369.237
2.91395	358.152	369.775
2.92062	358.077	370.318
2.92728	357.877	370.826
2.93395	357.554	371.249
2.94062	357.113	371.566
2.94728	356.571	371.769
2.95395	355.968	371.846
2.96062	355.33	371.774
2.96728	354.665	371.547
2.97395	353.992	371.187
2.98062	353.342	370.716
2.98728	352.724	370.153
2.99395	352.143	369.528
3.00062	351.615	368.877
3.00728	351.141	368.247
3.01395	350.717	367.669
3.02062	350.339	367.153
3.02728	350.038	366.696
3.03395	349.823	366.306
3.04062	349.684	365.989
3.04728	349.611	365.753
3.05395	349.61	365.589
3.06062	349.686	365.489
3.06728	349.822	365.453
3.07395	350.01	365.478
3.08062	350.248	365.559
3.08728	350.544	365.671
3.09395	350.901	365.794
3.10062	351.3	365.928
3.10728	351.716	366.065
3.11395	352.131	366.195
3.12062	352.543	366.309
3.12728	352.939	366.407
3.13395	353.287	366.491
3.14062	353.577	366.558
3.14728	353.82	366.641
3.15395	354.013	366.751
3.16062	354.138	366.894
3.16728	354.186	367.054
3.17395	354.163	367.245
3.18062	354.066	367.486
3.18728	353.877	367.759
3.19395	353.59	368.043
3.20062	353.204	368.331
3.20728	352.715	368.633
3.21395	352.128	368.919
3.22062	351.456	369.152
3.22728	350.738	369.315
3.23395	350.018	369.417
3.24062	349.336	369.458
3.24728	348.736	369.448
3.25395	348.249	369.42
3.26062	347.902	369.415
3.26728	347.694	369.451
3.27395	347.614	369.535
3.28062	347.664	369.672
3.28728	347.843	369.863
3.29395	348.151	370.076
3.30062	348.575	370.276
3.30728	349.121	370.438
3.31395	349.784	370.557
3.32062	350.548	370.637
3.32728	351.372	370.67
3.33395	352.228	370.673
3.34062	353.106	370.655
3.34728	353.996	370.642
3.35395	354.893	370.649
3.36062	355.785	370.694
3.36728	356.688	370.782
3.37395	357.607	370.931
3.38062	358.528	371.154
3.38728	359.423	371.453
3.39395	360.282	371.814
3.40062	361.097	372.21
3.40728	361.863	372.632
3.41395	362.575	373.047
3.42062	363.23	373.436
3.42728	363.829	373.789
3.43395	364.369	374.112
3.44062	364.846	374.41
3.44728	365.261	374.691
3.45395	365.627	374.967
3.46062	365.956	375.245
3.46728	366.255	375.509
3.47395	366.503	375.761
3.48062	366.689	376.002
3.48728	366.808	376.224
3.49395	366.848	376.406
3.50062	366.792	376.531
3.50728	366.639	376.612
3.51395	366.421	376.638
3.52062	366.177	376.608
3.52728	365.931	376.528
3.53395	365.717	376.438
3.54062	365.579	376.367
3.54728	365.561	376.33
3.55395	365.684	376.339
3.56062	365.969	376.423
3.56728	366.457	376.61
3.57395	367.216	376.908
3.58062	368.326	377.339
3.58728	369.998	377.943
3.59395	372.832	378.772
3.60062	378.181	379.896
3.60728	388.394	381.442
3.61395	406.546	383.811
3.62062	435.455	388.036
3.62728	476.197	396.289
3.63395	526.981	412.033
3.64062	583.02	439.344
3.64728	637.503	481.278
3.65395	683.209	538.014
3.66062	714.364	605.823
3.66728	728.218	677.462
3.67395	725.669	743.796
3.68062	710.536	796.024
3.68728	687.89	828.045
3.69395	662.422	838.022
3.70062	637.501	828.611
3.70728	614.999	805.467
3.71395	595.559	775.05
3.72062	579.068	742.797
3.72728	565.098	712.262
3.73395	553.161	685.244
3.74062	542.763	662.238
3.74728	533.419	642.981
3.75395	524.65	626.838
3.76062	516.066	613.058
3.76728	507.408	600.909
3.77395	498.607	589.691
3.78062	489.76	578.798
3.78728	481.075	567.816
3.79395	472.823	556.577
3.80062	465.28	545.166
3.80728	458.639	533.856
3.81395	452.974	523.037
3.82062	448.253	513.069
3.82728	444.375	504.204
3.83395	441.214	496.555
3.84062	438.63	490.097
3.84728	436.501	484.694
3.85395	434.721	480.118
3.86062	433.23	476.17
3.86728	432.017	472.689
3.87395	431.088	469.589
3.88062	430.474	466.831
3.88728	430.264	464.433
3.89395	430.653	462.467
3.90062	431.971	461.03
3.90728	434.702	460.316
3.91395	439.567	460.618
3.92062	447.595	462.397
3.92728	460.108	466.385
3.93395	478.45	473.688
3.94062	503.466	485.827
3.94728	534.886	504.593
3.95395	570.984	531.603
3.96062	608.588	567.56
3.96728	643.635	611.471
3.97395	672.032	660.327
3.98062	690.662	709.503
3.98728	698.111	753.57
3.99395	694.887	787.492
4.00062	683.115	807.794
4.00728	665.738	813.449
4.01395	645.686	805.894
4.02062	625.267	788.272
4.02728	605.993	764.438
4.03395	588.606	738.038
4.04062	573.294	711.861
4.04728	559.93	687.566
4.05395	548.263	665.888
4.06062	537.977	647.013
4.06728	528.754	630.749
4.07395	520.31	616.647
4.08062	512.384	604.18
4.08728	504.732	592.872
4.09395	497.162	582.337
4.10062	489.617	572.196
4.10728	482.129	562.148
4.11395	474.781	552.036
4.12062	467.681	541.868
4.12728	460.943	531.779
4.13395	454.695	521.925
4.14062	449.029	512.465
4.14728	443.993	503.58
4.15395	439.578	495.418
4.16062	435.759	488.062
4.16728	432.515	481.532
4.17395	429.798	475.806
4.18062	427.549	470.848
4.18728	425.701	466.598
4.19395	424.201	463.005
4.20062	423.004	460.029
4.20728	422.068	457.59
4.21395	421.381	455.617
4.22062	420.966	454.092
4.22728	420.922	453.076
4.23395	421.418	452.708
4.24062	422.658	453.228
4.24728	424.811	455.007
4.25395	427.922	458.385
4.26062	431.811	463.455
4.26728	436.051	469.927
4.27395	440.058	477.136
4.28062	443.251	484.178
4.28728	445.178	490.053
4.29395	445.611	493.925
4.30062	444.597	495.346
4.30728	442.432	494.354
4.31395	439.556	491.392
4.32062	436.376	487.118
4.32728	433.197	482.221
4.33395	430.196	477.229
4.34062	427.456	472.484
4.34728	424.992	468.148
4.35395	422.749	464.277
4.36062	420.692	460.833
4.36728	418.8	457.741
4.37395	417.073	454.965
4.38062	415.488	452.466
4.38728	414.011	450.194
4.39395	412.623	448.075
4.40062	411.315	446.065
4.40728	410.069	444.139
4.41395	408.861	442.254
4.42062	407.691	440.385
4.42728	406.58	438.528
4.43395	405.544	436.725
4.44062	404.583	435.006
4.44728	403.71	433.395
4.45395	402.929	431.911
4.46062	402.247	430.573
4.46728	401.654	429.389
4.47395	401.162	428.351
4.48062	400.784	427.452
4.48728	400.509	426.675
4.49395	400.316	426
4.50062	400.174	425.414
4.50728	400.093	424.926
4.51395	400.066	424.527
4.52062	400.071	424.199
4.52728	400.102	423.931
4.53395	400.163	423.722
4.54062	400.261	423.555
4.54728	400.374	423.416
4.55395	400.491	423.295
4.56062	400.613	423.182
4.56728	400.729	423.044
4.57395	400.825	422.871
4.58062	400.898	422.682
4.58728	400.951	422.472
4.59395	400.976	422.232
4.60062	400.973	421.964
4.60728	400.951	421.711
4.61395	400.917	421.48
4.62062	400.858	421.248
4.62728	400.773	420.989
4.63395	400.675	420.703
4.64062	400.562	420.402
4.64728	400.449	420.093
4.65395	400.346	419.781
4.66062	400.268	419.477
4.66728	400.206	419.206
4.67395	400.141	418.983
4.68062	400.06	418.801
4.68728	399.962	418.637
4.69395	399.854	418.48
4.70062	399.746	418.317
4.70728	399.637	418.141
4.71395	399.527	417.96
4.72062	399.415	417.793
4.72728	399.295	417.646
4.73395	399.164	417.511
4.74062	399.008	417.38
4.74728	398.843	417.279
4.75395	398.693	417.212
4.76062	398.584	417.17
4.76728	398.505	417.14
4.77395	398.43	417.121
4.78062	398.36	417.137
4.78728	398.294	417.178
4.79395	398.24	417.222
4.80062	398.19	417.257
4.80728	398.148	417.29
4.81395	398.117	417.333
4.82062	398.102	417.385
4.82728	398.11	417.431
4.83395	398.117	417.465
4.84062	398.1	417.5
4.84728	398.056	417.551
4.85395	398.013	417.613
4.86062	397.99	417.664
4.86728	397.991	417.707
4.87395	398.006	417.756
4.88062	398.024	417.806
4.88728	398.056	417.842
4.89395	398.096	417.846
4.90062	398.141	417.83
4.90728	398.171	417.798
4.91395	398.211	417.746
4.92062	398.275	417.678
4.92728	398.371	417.599
4.93395	398.476	417.53
4.94062	398.573	417.469
4.94728	398.663	417.42
4.95395	398.734	417.381
4.96062	398.791	417.339
4.96728	398.823	417.28
4.97395	398.85	417.188
4.98062	398.883	417.076
4.98728	398.931	416.947
4.99395	398.984	416.805
5.00062	399.046	416.663
5.00728	399.125	416.534
5.01395	399.221	416.428
5.02062	399.324	416.341
5.02728	399.43	416.273
5.03395	399.55	416.214
5.04062	399.682	416.16
5.04728	399.825	416.122
5.05395	399.976	416.114
5.06062	400.135	416.125
5.06728	400.307	416.153
5.07395	400.488	416.192
5.08062	400.682	416.248
5.08728	400.876	416.323
5.09395	401.051	416.409
5.10062	401.214	416.497
5.10728	401.374	416.589
5.11395	401.544	416.709
5.12062	401.716	416.862
5.12728	401.889	417.03
5.13395	402.068	417.215
5.14062	402.237	417.434
5.14728	402.393	417.679
5.15395	402.531	417.945
5.16062	402.652	418.218
5.16728	402.754	418.507
5.17395	402.833	418.788
5.18062	402.904	419.062
5.18728	402.957	419.346
5.19395	402.994	419.638
5.20062	403.027	419.929
5.20728	403.068	420.214
5.21395	403.117	420.518
5.22062	403.161	420.834
5.22728	403.197	421.126
5.23395	403.225	421.386
5.24062	403.24	421.635
5.24728	403.237	421.888
5.25395	403.226	422.111
5.26062	403.213	422.311
5.26728	403.208	422.511
5.27395	403.207	422.722
5.28062	403.202	422.917
5.28728	403.191	423.077
5.29395	403.17	423.227
5.30062	403.145	423.368
5.30728	403.122	423.493
5.31395	403.094	423.59
5.32062	403.065	423.659
5.32728	403.052	423.706
5.33395	403.06	423.731
5.34062	403.065	423.739
5.34728	403.047	423.722
5.35395	403.006	423.684
5.36062	402.951	423.622
5.36728	402.884	423.528
5.37395	402.815	423.4
5.38062	402.773	423.246
5.38728	402.767	423.074
5.39395	402.803	422.874
5.40062	402.865	422.667
5.40728	402.942	422.473
5.41395	403.019	422.303
5.42062	403.079	422.141
5.42728	403.132	421.984
5.43395	403.185	421.852
5.44062	403.249	421.732
5.44728	403.315	421.612
5.45395	403.38	421.489
5.46062	403.463	421.376
5.46728	403.572	421.286
5.47395	403.694	421.22
5.48062	403.825	421.182
5.48728	403.972	421.175
5.49395	404.126	421.19
5.50062	404.262	421.225
5.50728	404.381	421.271
5.51395	404.497	421.332
5.52062	404.618	421.42
5.52728	404.743	421.531
5.53395	404.878	421.661
5.54062	405.025	421.811
5.54728	405.178	421.991
5.55395	405.339	422.205
5.56062	405.507	422.44
5.56728	405.677	422.705
5.57395	405.85	423.014
5.58062	406.028	423.362
5.58728	406.219	423.726
5.59395	406.412	424.093
5.60062	406.604	424.473
5.60728	406.801	424.876
5.61395	407.014	425.289
5.62062	407.257	425.708
5.62728	407.516	426.13
5.63395	407.783	426.566
5.64062	408.06	427.007
5.64728	408.359	427.424
5.65395	408.684	427.819
5.66062	409.021	428.203
5.66728	409.372	428.609
5.67395	409.744	429.017
5.68062	410.135	429.422
5.68728	410.533	429.837
5.69395	410.946	430.268
5.70062	411.384	430.686
5.70728	411.832	431.055
5.71395	412.282	431.399
5.72062	412.756	431.749
5.72728	413.279	432.121
5.73395	413.836	432.517
5.74062	414.406	432.947
5.74728	414.995	433.407
5.75395	415.622	433.885
5.76062	416.262	434.373
5.76728	416.891	434.863
5.77395	417.517	435.353
5.78062	418.162	435.857
5.78728	418.845	436.406
5.79395	419.543	437.005
5.80062	420.259	437.63
5.80728	420.995	438.268
5.81395	421.769	438.93
5.82062	422.576	439.611
5.82728	423.417	440.307
5.83395	424.295	441.012
5.84062	425.195	441.751
5.84728	426.113	442.529
5.85395	427.031	443.333
5.86062	427.932	444.162
5.86728	428.79	445.012
5.87395	429.62	445.891
5.88062	430.438	446.784
5.88728	431.254	447.699
5.89395	432.061	448.633
5.90062	432.86	449.579
5.90728	433.66	450.533
5.91395	434.444	451.488
5.92062	435.188	452.445
5.92728	435.865	453.389
5.93395	436.466	454.325
5.94062	437.001	455.269
5.94728	437.457	456.226
5.95395	437.821	457.191
5.96062	438.101	458.153
5.96728	438.321	459.115
5.97395	438.511	460.087
5.98062	438.657	461.065
5.98728	438.739	462.051
5.99395	438.76	463.045
6.00062	438.724

## Sheet: Suppl. Fig. 3
Time (min)	0 s	5 s	10 s	20 s	30 s	60 s	120 s	300 s
0	9.922	9.755	9.815	10.012	9.762	9.679	9.854	9.946
0.000208	9.923	9.755	9.815	10.012	9.762	9.679	9.853	9.946
0.000417	9.924	9.755	9.816	10.013	9.762	9.678	9.852	9.945
0.000625	9.924	9.755	9.816	10.013	9.762	9.678	9.852	9.945
0.000833	9.925	9.754	9.816	10.013	9.762	9.678	9.851	9.945
0.001042	9.925	9.754	9.817	10.013	9.762	9.678	9.85	9.945
0.00125	9.925	9.754	9.817	10.013	9.762	9.677	9.849	9.944
0.001458	9.925	9.754	9.817	10.013	9.762	9.677	9.849	9.944
0.001667	9.925	9.753	9.817	10.013	9.762	9.677	9.848	9.944
0.001875	9.925	9.752	9.818	10.014	9.761	9.677	9.848	9.944
0.002083	9.925	9.751	9.818	10.014	9.761	9.677	9.848	9.944
0.002292	9.925	9.751	9.818	10.014	9.76	9.677	9.847	9.943
0.0025	9.924	9.749	9.819	10.015	9.76	9.677	9.847	9.943
0.002708	9.924	9.748	9.819	10.015	9.759	9.677	9.847	9.943
0.002917	9.924	9.747	9.819	10.015	9.758	9.677	9.847	9.943
0.003125	9.924	9.745	9.82	10.016	9.758	9.677	9.847	9.943
0.003333	9.923	9.744	9.82	10.016	9.757	9.677	9.847	9.943
0.003542	9.923	9.742	9.821	10.017	9.756	9.677	9.847	9.942
0.00375	9.922	9.741	9.821	10.017	9.756	9.678	9.848	9.942
0.003958	9.922	9.74	9.822	10.017	9.755	9.678	9.848	9.942
0.004167	9.921	9.738	9.822	10.017	9.754	9.678	9.849	9.942
0.004375	9.92	9.737	9.822	10.018	9.753	9.678	9.849	9.942
0.004583	9.92	9.735	9.822	10.018	9.753	9.678	9.849	9.941
0.004792	9.919	9.734	9.822	10.018	9.751	9.678	9.85	9.941
0.005	9.919	9.733	9.822	10.018	9.751	9.678	9.85	9.941
0.005208	9.918	9.731	9.822	10.018	9.749	9.678	9.85	9.94
0.005417	9.918	9.73	9.822	10.019	9.748	9.678	9.85	9.94
0.005625	9.918	9.729	9.822	10.019	9.748	9.678	9.85	9.939
0.005833	9.918	9.727	9.821	10.019	9.746	9.678	9.85	9.939
0.006042	9.918	9.725	9.821	10.019	9.745	9.678	9.85	9.938
0.00625	9.918	9.724	9.821	10.019	9.744	9.678	9.85	9.938
0.006458	9.918	9.722	9.82	10.02	9.743	9.678	9.85	9.937
0.006667	9.918	9.721	9.82	10.02	9.742	9.678	9.851	9.936
0.006875	9.917	9.719	9.819	10.02	9.741	9.678	9.851	9.936
0.007083	9.917	9.718	9.818	10.02	9.74	9.678	9.852	9.935
0.007292	9.916	9.717	9.818	10.021	9.738	9.678	9.852	9.934
0.0075	9.916	9.715	9.817	10.021	9.738	9.678	9.853	9.934
0.007708	9.915	9.714	9.816	10.021	9.737	9.678	9.853	9.933
0.007917	9.915	9.713	9.815	10.022	9.736	9.678	9.854	9.933
0.008125	9.914	9.712	9.814	10.022	9.735	9.678	9.854	9.932
0.008333	9.913	9.711	9.814	10.022	9.734	9.679	9.854	9.931
0.008542	9.913	9.71	9.813	10.022	9.733	9.679	9.855	9.931
0.00875	9.912	9.708	9.812	10.023	9.732	9.679	9.855	9.93
0.008958	9.911	9.707	9.811	10.023	9.731	9.68	9.856	9.93
0.009167	9.91	9.706	9.81	10.024	9.73	9.68	9.856	9.929
0.009375	9.909	9.705	9.809	10.024	9.729	9.68	9.857	9.929
0.009583	9.909	9.704	9.808	10.024	9.728	9.68	9.858	9.928
0.009792	9.908	9.703	9.806	10.025	9.728	9.68	9.858	9.928
0.01	9.907	9.702	9.805	10.026	9.727	9.681	9.859	9.928
0.010208	9.906	9.702	9.804	10.026	9.726	9.682	9.859	9.927
0.010417	9.907	9.701	9.803	10.026	9.725	9.682	9.859	9.927
0.010625	9.907	9.7	9.801	10.027	9.724	9.683	9.86	9.926
0.010833	9.907	9.699	9.8	10.027	9.723	9.683	9.86	9.926
0.011042	9.907	9.699	9.799	10.028	9.723	9.684	9.861	9.926
0.01125	9.907	9.698	9.798	10.029	9.722	9.685	9.861	9.926
0.011458	9.907	9.697	9.797	10.03	9.721	9.685	9.862	9.926
0.011667	9.907	9.697	9.796	10.03	9.72	9.686	9.863	9.926
0.011875	9.907	9.696	9.795	10.03	9.72	9.686	9.863	9.927
0.012083	9.907	9.695	9.793	10.031	9.719	9.687	9.863	9.927
0.012292	9.907	9.694	9.792	10.031	9.718	9.687	9.864	9.927
0.0125	9.908	9.694	9.791	10.032	9.717	9.688	9.864	9.928
0.012708	9.908	9.693	9.79	10.033	9.717	9.689	9.865	9.928
0.012917	9.908	9.692	9.789	10.034	9.716	9.689	9.866	9.928
0.013125	9.909	9.692	9.788	10.035	9.715	9.69	9.866	9.928
0.013333	9.909	9.691	9.787	10.036	9.715	9.691	9.866	9.929
0.013542	9.909	9.69	9.786	10.037	9.714	9.692	9.866	9.929
0.01375	9.909	9.689	9.785	10.038	9.713	9.693	9.866	9.93
0.013958	9.909	9.688	9.784	10.039	9.713	9.694	9.866	9.93
0.014167	9.909	9.688	9.783	10.04	9.712	9.694	9.867	9.93
0.014375	9.91	9.687	9.782	10.041	9.711	9.695	9.867	9.931
0.014583	9.91	9.686	9.781	10.042	9.711	9.696	9.868	9.931
0.014792	9.91	9.686	9.78	10.043	9.711	9.696	9.869	9.931
0.015	9.91	9.685	9.779	10.044	9.71	9.697	9.869	9.931
0.015208	9.91	9.684	9.778	10.045	9.71	9.698	9.87	9.932
0.015417	9.91	9.684	9.777	10.046	9.71	9.698	9.871	9.932
0.015625	9.91	9.683	9.777	10.047	9.711	9.699	9.871	9.932
0.015833	9.91	9.682	9.776	10.048	9.711	9.699	9.872	9.933
0.016042	9.91	9.681	9.776	10.049	9.711	9.7	9.873	9.933
0.01625	9.91	9.681	9.776	10.05	9.711	9.7	9.874	9.934
0.016458	9.91	9.68	9.776	10.051	9.711	9.7	9.875	9.934
0.016667	9.91	9.679	9.776	10.051	9.711	9.7	9.875	9.935
0.016875	9.91	9.678	9.775	10.052	9.711	9.7	9.876	9.935
0.017083	9.91	9.678	9.775	10.053	9.711	9.7	9.877	9.935
0.017292	9.91	9.677	9.775	10.054	9.711	9.7	9.878	9.936
0.0175	9.91	9.676	9.776	10.055	9.712	9.7	9.879	9.936
0.017708	9.909	9.675	9.775	10.056	9.712	9.699	9.879	9.936
0.017917	9.909	9.675	9.775	10.057	9.713	9.698	9.88	9.936
0.018125	9.908	9.674	9.774	10.058	9.713	9.698	9.881	9.937
0.018333	9.907	9.674	9.773	10.059	9.713	9.697	9.881	9.937
0.018542	9.907	9.673	9.772	10.06	9.714	9.697	9.882	9.937
0.01875	9.906	9.672	9.772	10.061	9.714	9.696	9.883	9.937
0.018958	9.905	9.672	9.771	10.062	9.714	9.696	9.883	9.937
0.019167	9.904	9.671	9.77	10.062	9.714	9.696	9.883	9.938
0.019375	9.903	9.671	9.769	10.062	9.715	9.695	9.884	9.938
0.019583	9.902	9.67	9.768	10.062	9.715	9.694	9.884	9.938
0.019792	9.901	9.67	9.768	10.062	9.715	9.694	9.884	9.938
0.02	9.9	9.669	9.767	10.063	9.715	9.693	9.885	9.939
0.020208	9.899	9.669	9.766	10.063	9.715	9.692	9.885	9.939
0.020417	9.897	9.669	9.765	10.063	9.715	9.691	9.886	9.939
0.020625	9.896	9.668	9.765	10.063	9.715	9.69	9.886	9.939
0.020833	9.895	9.668	9.764	10.064	9.716	9.689	9.886	9.939
0.021042	9.894	9.667	9.763	10.064	9.716	9.688	9.886	9.939
0.02125	9.893	9.667	9.763	10.064	9.717	9.687	9.887	9.939
0.021458	9.893	9.667	9.762	10.065	9.717	9.686	9.887	9.939
0.021667	9.892	9.666	9.761	10.065	9.718	9.685	9.887	9.939
0.021875	9.891	9.666	9.76	10.065	9.718	9.685	9.887	9.938
0.022083	9.89	9.666	9.76	10.065	9.719	9.684	9.887	9.938
0.022292	9.89	9.665	9.759	10.066	9.719	9.683	9.887	9.937
0.0225	9.889	9.665	9.758	10.066	9.72	9.683	9.886	9.937
0.022708	9.889	9.665	9.757	10.066	9.721	9.682	9.886	9.936
0.022917	9.888	9.664	9.756	10.067	9.722	9.681	9.886	9.936
0.023125	9.888	9.664	9.756	10.067	9.722	9.681	9.886	9.936
0.023333	9.888	9.664	9.756	10.067	9.723	9.68	9.885	9.936
0.023542	9.887	9.664	9.755	10.068	9.724	9.68	9.885	9.935
0.02375	9.887	9.664	9.755	10.068	9.725	9.68	9.884	9.935
0.023958	9.886	9.664	9.754	10.069	9.726	9.679	9.884	9.934
0.024167	9.886	9.664	9.753	10.069	9.727	9.679	9.883	9.934
0.024375	9.885	9.664	9.753	10.069	9.728	9.679	9.883	9.933
0.024583	9.885	9.664	9.753	10.07	9.728	9.679	9.882	9.933
0.024792	9.885	9.663	9.752	10.071	9.729	9.679	9.881	9.933
0.025	9.885	9.663	9.752	10.072	9.73	9.679	9.881	9.932
0.025208	9.884	9.663	9.751	10.073	9.731	9.678	9.881	9.932
0.025417	9.884	9.663	9.751	10.073	9.732	9.678	9.881	9.931
0.025625	9.884	9.663	9.75	10.074	9.734	9.678	9.88	9.93
0.025833	9.884	9.662	9.75	10.075	9.735	9.678	9.88	9.929
0.026042	9.884	9.662	9.749	10.076	9.737	9.677	9.88	9.928
0.02625	9.883	9.661	9.749	10.077	9.739	9.677	9.879	9.928
0.026458	9.883	9.661	9.749	10.077	9.74	9.677	9.879	9.927
0.026667	9.883	9.66	9.749	10.078	9.741	9.677	9.879	9.926
0.026875	9.883	9.66	9.749	10.078	9.742	9.677	9.879	9.925
0.027083	9.884	9.659	9.749	10.079	9.744	9.676	9.879	9.924
0.027292	9.884	9.659	9.749	10.079	9.745	9.676	9.879	9.923
0.0275	9.884	9.658	9.749	10.079	9.746	9.676	9.879	9.922
0.027708	9.885	9.656	9.749	10.08	9.748	9.676	9.879	9.922
0.027917	9.885	9.655	9.749	10.08	9.749	9.677	9.879	9.921
0.028125	9.886	9.654	9.75	10.08	9.75	9.677	9.88	9.921
0.028333	9.886	9.652	9.75	10.081	9.752	9.677	9.88	9.92
0.028542	9.887	9.651	9.751	10.081	9.753	9.677	9.88	9.919
0.02875	9.888	9.649	9.751	10.082	9.754	9.678	9.88	9.918
0.028958	9.889	9.647	9.751	10.083	9.755	9.678	9.881	9.917
0.029167	9.89	9.645	9.751	10.084	9.757	9.679	9.881	9.916
0.029375	9.892	9.643	9.752	10.085	9.758	9.679	9.882	9.915
0.029583	9.893	9.641	9.752	10.086	9.759	9.68	9.882	9.914
0.029792	9.895	9.639	9.752	10.087	9.761	9.68	9.883	9.913
0.03	9.896	9.638	9.753	10.088	9.762	9.681	9.883	9.912
0.030208	9.897	9.636	9.753	10.089	9.763	9.681	9.884	9.911
0.030417	9.899	9.634	9.753	10.09	9.764	9.682	9.884	9.91
0.030625	9.9	9.633	9.754	10.091	9.765	9.682	9.885	9.91
0.030833	9.902	9.632	9.754	10.091	9.766	9.682	9.885	9.908
0.031042	9.903	9.63	9.754	10.092	9.768	9.683	9.885	9.908
0.03125	9.904	9.629	9.755	10.093	9.769	9.683	9.886	9.906
0.031458	9.906	9.628	9.755	10.094	9.771	9.683	9.886	9.906
0.031667	9.907	9.626	9.755	10.094	9.773	9.683	9.887	9.905
0.031875	9.909	9.625	9.755	10.095	9.774	9.683	9.887	9.904
0.032083	9.91	9.623	9.755	10.095	9.775	9.683	9.888	9.903
0.032292	9.912	9.622	9.755	10.095	9.777	9.683	9.888	9.901
0.0325	9.913	9.621	9.755	10.096	9.778	9.683	9.889	9.9
0.032708	9.915	9.619	9.755	10.096	9.779	9.683	9.889	9.898
0.032917	9.916	9.618	9.755	10.095	9.779	9.683	9.89	9.897
0.033125	9.918	9.617	9.755	10.096	9.78	9.683	9.891	9.896
0.033333	9.92	9.616	9.755	10.096	9.78	9.682	9.892	9.895
0.033542	9.921	9.614	9.756	10.095	9.781	9.682	9.893	9.894
0.03375	9.923	9.613	9.756	10.095	9.781	9.682	9.894	9.894
0.033958	9.924	9.612	9.756	10.094	9.781	9.682	9.895	9.893
0.034167	9.926	9.61	9.756	10.093	9.782	9.682	9.896	9.892
0.034375	9.928	9.609	9.756	10.093	9.782	9.682	9.897	9.891
0.034583	9.93	9.608	9.757	10.092	9.782	9.682	9.899	9.89
0.034792	9.932	9.607	9.757	10.091	9.783	9.682	9.9	9.889
0.035	9.933	9.606	9.757	10.09	9.783	9.682	9.901	9.889
0.035208	9.935	9.605	9.758	10.089	9.783	9.683	9.902	9.888
0.035417	9.936	9.604	9.758	10.087	9.783	9.683	9.903	9.886
0.035625	9.938	9.603	9.758	10.086	9.783	9.683	9.903	9.885
0.035833	9.94	9.603	9.759	10.085	9.784	9.683	9.904	9.883
0.036042	9.941	9.602	9.759	10.085	9.784	9.683	9.905	9.882
0.03625	9.942	9.602	9.759	10.084	9.784	9.683	9.905	9.88
0.036458	9.944	9.602	9.76	10.083	9.784	9.683	9.906	9.879
0.036667	9.945	9.601	9.76	10.082	9.784	9.684	9.906	9.878
0.036875	9.946	9.601	9.761	10.082	9.784	9.684	9.907	9.876
0.037083	9.947	9.6	9.761	10.081	9.784	9.684	9.908	9.874
0.037292	9.949	9.6	9.762	10.081	9.784	9.684	9.908	9.873
0.0375	9.95	9.599	9.762	10.08	9.784	9.684	9.908	9.871
0.037708	9.951	9.599	9.763	10.079	9.784	9.684	9.909	9.869
0.037917	9.951	9.599	9.763	10.079	9.784	9.684	9.91	9.867
0.038125	9.952	9.599	9.764	10.078	9.784	9.684	9.91	9.866
0.038333	9.953	9.598	9.765	10.077	9.785	9.684	9.91	9.864
0.038542	9.953	9.598	9.765	10.076	9.785	9.684	9.91	9.862
0.03875	9.954	9.598	9.766	10.076	9.785	9.684	9.91	9.86
0.038958	9.954	9.598	9.767	10.075	9.785	9.684	9.911	9.858
0.039167	9.954	9.598	9.767	10.075	9.785	9.684	9.911	9.856
0.039375	9.954	9.597	9.768	10.074	9.785	9.683	9.911	9.854
0.039583	9.954	9.597	9.769	10.074	9.785	9.683	9.911	9.852
0.039792	9.954	9.596	9.77	10.074	9.785	9.683	9.911	9.85
0.04	9.954	9.596	9.77	10.073	9.784	9.682	9.911	9.848
0.040208	9.954	9.595	9.771	10.073	9.784	9.682	9.912	9.845
0.040417	9.953	9.595	9.772	10.073	9.784	9.681	9.912	9.843
0.040625	9.953	9.594	9.773	10.072	9.783	9.681	9.913	9.842
0.040833	9.953	9.594	9.774	10.071	9.782	9.68	9.913	9.84
0.041042	9.952	9.594	9.775	10.071	9.782	9.68	9.914	9.838
0.04125	9.952	9.594	9.776	10.071	9.781	9.68	9.914	9.837
0.041458	9.951	9.594	9.778	10.07	9.78	9.68	9.915	9.836
0.041667	9.95	9.593	9.779	10.07	9.78	9.68	9.915	9.834
0.041875	9.949	9.593	9.78	10.07	9.779	9.68	9.916	9.833
0.042083	9.948	9.593	9.781	10.07	9.779	9.68	9.917	9.832
0.042292	9.947	9.593	9.782	10.071	9.778	9.68	9.917	9.831
0.0425	9.946	9.593	9.783	10.071	9.778	9.68	9.918	9.83
0.042708	9.945	9.593	9.784	10.071	9.777	9.68	9.919	9.829
0.042917	9.944	9.593	9.785	10.071	9.777	9.68	9.919	9.827
0.043125	9.944	9.593	9.786	10.071	9.776	9.679	9.919	9.826
0.043333	9.943	9.592	9.786	10.072	9.776	9.679	9.919	9.825
0.043542	9.942	9.592	9.787	10.073	9.776	9.678	9.92	9.824
0.04375	9.94	9.592	9.788	10.073	9.775	9.678	9.92	9.823
0.043958	9.939	9.592	9.788	10.074	9.775	9.678	9.921	9.822
0.044167	9.938	9.592	9.788	10.074	9.775	9.678	9.921	9.821
0.044375	9.937	9.592	9.789	10.075	9.775	9.678	9.922	9.82
0.044583	9.936	9.591	9.789	10.076	9.774	9.678	9.923	9.819
0.044792	9.935	9.591	9.789	10.077	9.774	9.678	9.924	9.819
0.045	9.934	9.591	9.79	10.077	9.774	9.678	9.925	9.818
0.045208	9.934	9.591	9.79	10.078	9.773	9.678	9.925	9.817
0.045417	9.933	9.59	9.79	10.078	9.773	9.678	9.926	9.816
0.045625	9.932	9.59	9.791	10.078	9.772	9.678	9.927	9.815
0.045833	9.931	9.59	9.791	10.079	9.771	9.677	9.928	9.814
0.046042	9.93	9.59	9.79	10.079	9.771	9.677	9.929	9.813
0.04625	9.929	9.59	9.79	10.079	9.77	9.677	9.93	9.812
0.046458	9.929	9.589	9.79	10.079	9.77	9.677	9.932	9.811
0.046667	9.928	9.589	9.789	10.079	9.769	9.676	9.933	9.81
0.046875	9.927	9.589	9.788	10.078	9.769	9.676	9.934	9.809
0.047083	9.926	9.589	9.787	10.078	9.769	9.675	9.936	9.808
0.047292	9.925	9.588	9.787	10.078	9.769	9.674	9.937	9.807
0.0475	9.925	9.588	9.786	10.078	9.769	9.674	9.938	9.806
0.047708	9.924	9.588	9.785	10.078	9.769	9.673	9.94	9.805
0.047917	9.923	9.588	9.785	10.077	9.769	9.673	9.941	9.804
0.048125	9.922	9.588	9.784	10.077	9.769	9.672	9.943	9.804
0.048333	9.922	9.587	9.783	10.077	9.769	9.672	9.944	9.803
0.048542	9.921	9.587	9.782	10.076	9.769	9.672	9.945	9.802
0.04875	9.921	9.588	9.781	10.076	9.769	9.671	9.947	9.802
0.048958	9.92	9.588	9.78	10.075	9.769	9.671	9.948	9.801
0.049167	9.92	9.588	9.779	10.075	9.769	9.67	9.95	9.801
0.049375	9.92	9.589	9.779	10.075	9.77	9.67	9.951	9.8
0.049583	9.919	9.589	9.778	10.074	9.771	9.67	9.952	9.8
0.049792	9.919	9.589	9.778	10.074	9.772	9.67	9.953	9.799
0.05	9.918	9.589	9.777	10.074	9.772	9.67	9.954	9.798
0.050208	9.918	9.589	9.776	10.073	9.773	9.67	9.955	9.798
0.050417	9.918	9.589	9.775	10.073	9.774	9.67	9.957	9.797
0.050625	9.917	9.589	9.774	10.073	9.774	9.67	9.958	9.796
0.050833	9.917	9.589	9.773	10.073	9.775	9.67	9.959	9.796
0.051042	9.917	9.59	9.772	10.072	9.775	9.67	9.961	9.795
0.05125	9.917	9.59	9.771	10.072	9.776	9.671	9.962	9.794
0.051458	9.918	9.59	9.771	10.072	9.777	9.671	9.963	9.793
0.051667	9.918	9.591	9.77	10.071	9.777	9.671	9.964	9.793
0.051875	9.918	9.592	9.769	10.071	9.778	9.671	9.965	9.792
0.052083	9.919	9.593	9.768	10.071	9.778	9.671	9.965	9.792
0.052292	9.92	9.593	9.767	10.07	9.778	9.671	9.966	9.791
0.0525	9.921	9.594	9.766	10.07	9.778	9.671	9.966	9.791
0.052708	9.922	9.595	9.766	10.069	9.778	9.671	9.967	9.79
0.052917	9.922	9.595	9.765	10.069	9.778	9.671	9.968	9.79
0.053125	9.922	9.596	9.764	10.068	9.778	9.672	9.968	9.789
0.053333	9.923	9.597	9.764	10.068	9.777	9.672	9.968	9.788
0.053542	9.924	9.597	9.764	10.067	9.777	9.672	9.967	9.787
0.05375	9.925	9.598	9.763	10.067	9.777	9.672	9.967	9.786
0.053958	9.926	9.598	9.763	10.067	9.776	9.672	9.967	9.785
0.054167	9.927	9.599	9.763	10.066	9.776	9.672	9.966	9.784
0.054375	9.928	9.599	9.762	10.066	9.776	9.672	9.966	9.784
0.054583	9.928	9.6	9.762	10.065	9.776	9.672	9.965	9.783
0.054792	9.929	9.601	9.762	10.065	9.776	9.672	9.965	9.782
0.055	9.929	9.601	9.762	10.065	9.776	9.672	9.964	9.782
0.055208	9.929	9.602	9.762	10.064	9.777	9.672	9.963	9.781
0.055417	9.929	9.603	9.762	10.063	9.777	9.672	9.962	9.781
0.055625	9.929	9.603	9.762	10.063	9.777	9.673	9.961	9.78
0.055833	9.929	9.604	9.763	10.062	9.778	9.673	9.961	9.78
0.056042	9.929	9.605	9.764	10.062	9.778	9.674	9.96	9.779
0.05625	9.929	9.606	9.765	10.062	9.778	9.674	9.959	9.779
0.056458	9.929	9.606	9.765	10.061	9.779	9.675	9.958	9.778
0.056667	9.929	9.607	9.766	10.06	9.779	9.675	9.957	9.778
0.056875	9.93	9.608	9.767	10.06	9.78	9.676	9.956	9.778
0.057083	9.93	9.608	9.768	10.06	9.78	9.676	9.955	9.778
0.057292	9.93	9.609	9.77	10.059	9.781	9.676	9.954	9.778
0.0575	9.93	9.61	9.771	10.059	9.781	9.677	9.953	9.778
0.057708	9.93	9.61	9.772	10.058	9.782	9.677	9.952	9.777
0.057917	9.93	9.611	9.774	10.058	9.782	9.677	9.951	9.778
0.058125	9.93	9.611	9.775	10.058	9.782	9.677	9.95	9.778
0.058333	9.93	9.611	9.777	10.057	9.782	9.677	9.949	9.778
0.058542	9.93	9.612	9.778	10.057	9.782	9.677	9.948	9.778
0.05875	9.93	9.612	9.779	10.056	9.782	9.677	9.947	9.779
0.058958	9.93	9.612	9.78	10.056	9.782	9.677	9.946	9.779
0.059167	9.931	9.613	9.781	10.055	9.782	9.678	9.945	9.779
0.059375	9.931	9.613	9.782	10.055	9.782	9.678	9.944	9.779
0.059583	9.931	9.614	9.783	10.054	9.782	9.678	9.943	9.78
0.059792	9.932	9.614	9.784	10.054	9.782	9.678	9.942	9.78
0.06	9.932	9.615	9.785	10.053	9.782	9.678	9.941	9.78
0.060208	9.932	9.616	9.786	10.053	9.782	9.677	9.94	9.78
0.060417	9.932	9.616	9.787	10.052	9.782	9.677	9.939	9.781
0.060625	9.931	9.616	9.787	10.052	9.782	9.676	9.939	9.781
0.060833	9.931	9.617	9.788	10.051	9.782	9.676	9.938	9.781
0.061042	9.93	9.618	9.789	10.05	9.783	9.676	9.937	9.781
0.06125	9.93	9.618	9.789	10.05	9.783	9.675	9.936	9.781
0.061458	9.929	9.619	9.79	10.049	9.783	9.675	9.936	9.781
0.061667	9.929	9.619	9.791	10.049	9.784	9.675	9.935	9.781
0.061875	9.929	9.62	9.791	10.049	9.785	9.675	9.935	9.78
0.062083	9.928	9.621	9.792	10.048	9.785	9.675	9.934	9.78
0.062292	9.928	9.621	9.793	10.048	9.786	9.674	9.934	9.78
0.0625	9.927	9.622	9.793	10.047	9.787	9.674	9.933	9.779
0.062708	9.927	9.622	9.794	10.046	9.787	9.674	9.932	9.779
0.062917	9.927	9.623	9.794	10.046	9.788	9.674	9.931	9.779
0.063125	9.926	9.624	9.795	10.045	9.788	9.673	9.931	9.779
0.063333	9.926	9.625	9.795	10.045	9.789	9.673	9.931	9.778
0.063542	9.926	9.625	9.796	10.045	9.789	9.672	9.931	9.778
0.06375	9.927	9.626	9.796	10.044	9.79	9.672	9.931	9.778
0.063958	9.927	9.627	9.797	10.044	9.791	9.671	9.931	9.778
0.064167	9.927	9.628	9.797	10.044	9.791	9.671	9.93	9.779
0.064375	9.927	9.629	9.798	10.043	9.792	9.67	9.93	9.779
0.064583	9.927	9.63	9.799	10.043	9.793	9.67	9.93	9.779
0.064792	9.927	9.631	9.799	10.043	9.793	9.669	9.929	9.78
0.065	9.928	9.632	9.8	10.042	9.793	9.669	9.928	9.78
0.065208	9.928	9.633	9.801	10.042	9.793	9.668	9.928	9.781
0.065417	9.928	9.634	9.801	10.041	9.793	9.667	9.927	9.781
0.065625	9.928	9.635	9.801	10.041	9.793	9.666	9.926	9.782
0.065833	9.928	9.636	9.802	10.04	9.793	9.666	9.926	9.782
0.066042	9.929	9.637	9.802	10.04	9.793	9.665	9.925	9.783
0.06625	9.929	9.637	9.802	10.04	9.792	9.665	9.925	9.783
0.066458	9.929	9.638	9.802	10.039	9.792	9.665	9.924	9.783
0.066667	9.929	9.639	9.802	10.039	9.792	9.665	9.923	9.783
0.066875	9.929	9.64	9.802	10.039	9.791	9.664	9.922	9.784
0.067083	9.929	9.641	9.802	10.038	9.791	9.664	9.922	9.784
0.067292	9.93	9.643	9.802	10.038	9.791	9.664	9.921	9.785
0.0675	9.931	9.644	9.802	10.038	9.79	9.664	9.92	9.785
0.067708	9.933	9.645	9.803	10.037	9.789	9.664	9.92	9.785
0.067917	9.934	9.646	9.803	10.037	9.789	9.664	9.92	9.786
0.068125	9.935	9.646	9.804	10.036	9.788	9.664	9.919	9.786
0.068333	9.937	9.647	9.805	10.035	9.788	9.664	9.919	9.786
0.068542	9.938	9.648	9.806	10.034	9.787	9.664	9.919	9.787
0.06875	9.94	9.649	9.806	10.033	9.786	9.664	9.918	9.787
0.068958	9.941	9.649	9.807	10.032	9.785	9.665	9.918	9.787
0.069167	9.942	9.65	9.808	10.032	9.785	9.665	9.917	9.787
0.069375	9.944	9.65	9.809	10.031	9.784	9.666	9.917	9.787
0.069583	9.945	9.651	9.81	10.03	9.783	9.666	9.916	9.788
0.069792	9.947	9.652	9.812	10.029	9.782	9.667	9.916	9.788
0.07	9.948	9.652	9.813	10.029	9.782	9.667	9.916	9.789
0.070208	9.949	9.652	9.814	10.028	9.781	9.668	9.915	9.789
0.070417	9.951	9.653	9.815	10.028	9.78	9.669	9.915	9.789
0.070625	9.952	9.653	9.817	10.027	9.78	9.67	9.914	9.79
0.070833	9.953	9.654	9.818	10.026	9.779	9.67	9.914	9.79
0.071042	9.954	9.654	9.819	10.026	9.778	9.671	9.914	9.791
0.07125	9.955	9.655	9.82	10.025	9.778	9.672	9.913	9.791
0.071458	9.956	9.656	9.821	10.025	9.777	9.673	9.912	9.791
0.071667	9.957	9.656	9.822	10.024	9.777	9.673	9.912	9.791
0.071875	9.958	9.657	9.823	10.024	9.776	9.674	9.912	9.792
0.072083	9.958	9.657	9.824	10.023	9.776	9.674	9.912	9.793
0.072292	9.959	9.658	9.826	10.023	9.775	9.675	9.912	9.793
0.0725	9.959	9.658	9.826	10.022	9.775	9.676	9.911	9.794
0.072708	9.96	9.659	9.827	10.021	9.774	9.676	9.911	9.794
0.072917	9.96	9.66	9.828	10.021	9.774	9.677	9.911	9.794
0.073125	9.96	9.66	9.83	10.02	9.773	9.678	9.911	9.794
0.073333	9.96	9.66	9.83	10.019	9.772	9.678	9.911	9.794
0.073542	9.96	9.66	9.831	10.018	9.771	9.679	9.911	9.794
0.07375	9.96	9.661	9.832	10.017	9.771	9.679	9.911	9.794
0.073958	9.96	9.661	9.833	10.017	9.77	9.68	9.911	9.794
0.074167	9.961	9.66	9.833	10.016	9.769	9.68	9.911	9.795
0.074375	9.961	9.66	9.833	10.015	9.768	9.68	9.911	9.794
0.074583	9.961	9.659	9.834	10.015	9.768	9.681	9.911	9.794
0.074792	9.961	9.659	9.834	10.014	9.767	9.681	9.91	9.793
0.075	9.961	9.659	9.835	10.013	9.766	9.682	9.91	9.792
0.075208	9.961	9.659	9.835	10.013	9.766	9.683	9.911	9.792
0.075417	9.961	9.66	9.836	10.012	9.765	9.684	9.911	9.792
0.075625	9.961	9.66	9.836	10.012	9.763	9.685	9.911	9.793
0.075833	9.961	9.661	9.836	10.011	9.762	9.685	9.912	9.793
0.076042	9.961	9.662	9.836	10.011	9.761	9.686	9.912	9.793
0.07625	9.961	9.662	9.836	10.01	9.76	9.687	9.912	9.793
0.076458	9.96	9.663	9.835	10.01	9.758	9.688	9.913	9.793
0.076667	9.96	9.663	9.835	10.01	9.758	9.689	9.913	9.793
0.076875	9.959	9.664	9.835	10.01	9.757	9.69	9.914	9.794
0.077083	9.958	9.665	9.834	10.01	9.756	9.691	9.914	9.794
0.077292	9.957	9.666	9.834	10.011	9.755	9.692	9.914	9.794
0.0775	9.956	9.668	9.834	10.011	9.754	9.692	9.914	9.794
0.077708	9.956	9.669	9.833	10.011	9.753	9.693	9.914	9.794
0.077917	9.955	9.671	9.833	10.012	9.753	9.693	9.914	9.794
0.078125	9.954	9.672	9.832	10.013	9.752	9.694	9.914	9.794
0.078333	9.952	9.674	9.831	10.013	9.752	9.694	9.914	9.794
0.078542	9.951	9.676	9.83	10.014	9.751	9.695	9.914	9.794
0.07875	9.95	9.678	9.83	10.015	9.751	9.695	9.914	9.795
0.078958	9.949	9.68	9.829	10.015	9.75	9.696	9.914	9.795
0.079167	9.947	9.682	9.829	10.015	9.749	9.696	9.914	9.795
0.079375	9.946	9.684	9.828	10.015	9.749	9.696	9.914	9.795
0.079583	9.945	9.685	9.827	10.016	9.748	9.697	9.914	9.795
0.079792	9.944	9.687	9.826	10.016	9.747	9.697	9.915	9.795
0.08	9.943	9.689	9.826	10.016	9.747	9.697	9.916	9.796
0.080208	9.941	9.69	9.825	10.016	9.746	9.698	9.916	9.796
0.080417	9.94	9.692	9.824	10.016	9.745	9.698	9.917	9.796
0.080625	9.938	9.693	9.823	10.016	9.744	9.698	9.918	9.796
0.080833	9.936	9.695	9.822	10.016	9.743	9.698	9.919	9.796
0.081042	9.935	9.696	9.822	10.016	9.742	9.699	9.92	9.796
0.08125	9.933	9.698	9.821	10.017	9.741	9.699	9.921	9.797
0.081458	9.932	9.699	9.821	10.017	9.74	9.699	9.921	9.797
0.081667	9.93	9.701	9.82	10.017	9.739	9.7	9.922	9.797
0.081875	9.928	9.702	9.819	10.018	9.738	9.7	9.923	9.798
0.082083	9.926	9.704	9.819	10.018	9.736	9.7	9.924	9.798
0.082292	9.924	9.704	9.818	10.019	9.735	9.7	9.925	9.799
0.0825	9.922	9.705	9.817	10.02	9.735	9.7	9.925	9.8
0.082708	9.92	9.706	9.816	10.02	9.734	9.701	9.926	9.8
0.082917	9.918	9.707	9.815	10.022	9.733	9.701	9.927	9.801
0.083125	9.916	9.708	9.815	10.023	9.732	9.701	9.927	9.802
0.083333	9.914	9.709	9.813	10.023	9.731	9.701	9.927	9.802
0.083542	9.912	9.71	9.812	10.025	9.731	9.702	9.927	9.802
0.08375	9.91	9.711	9.812	10.026	9.73	9.702	9.928	9.803
0.083958	9.908	9.713	9.81	10.028	9.73	9.701	9.928	9.803
0.084167	9.906	9.714	9.809	10.029	9.729	9.701	9.927	9.803
0.084375	9.904	9.715	9.808	10.03	9.729	9.7	9.927	9.803
0.084583	9.902	9.716	9.808	10.031	9.729	9.7	9.926	9.804
0.084792	9.9	9.717	9.807	10.033	9.728	9.7	9.926	9.804
0.085	9.898	9.718	9.806	10.034	9.728	9.699	9.926	9.804
0.085208	9.895	9.718	9.804	10.035	9.728	9.699	9.925	9.804
0.085417	9.893	9.719	9.803	10.036	9.728	9.698	9.924	9.804
0.085625	9.891	9.719	9.803	10.037	9.728	9.697	9.924	9.805
0.085833	9.889	9.72	9.802	10.037	9.728	9.697	9.923	9.805
0.086042	9.888	9.72	9.801	10.038	9.728	9.696	9.923	9.806
0.08625	9.886	9.72	9.799	10.039	9.728	9.696	9.922	9.806
0.086458	9.884	9.72	9.798	10.039	9.728	9.695	9.921	9.807
0.086667	9.883	9.72	9.797	10.04	9.729	9.695	9.921	9.807
0.086875	9.881	9.721	9.796	10.041	9.729	9.694	9.92	9.808
0.087083	9.88	9.721	9.795	10.042	9.729	9.694	9.919	9.808
0.087292	9.878	9.721	9.793	10.042	9.729	9.693	9.918	9.809
0.0875	9.877	9.721	9.792	10.043	9.729	9.693	9.918	9.81
0.087708	9.876	9.721	9.791	10.043	9.729	9.692	9.917	9.811
0.087917	9.875	9.721	9.79	10.044	9.729	9.692	9.917	9.811
0.088125	9.874	9.72	9.789	10.044	9.73	9.691	9.916	9.812
0.088333	9.872	9.72	9.788	10.045	9.73	9.691	9.915	9.813
0.088542	9.871	9.72	9.787	10.045	9.73	9.69	9.914	9.814
0.08875	9.869	9.72	9.786	10.045	9.73	9.689	9.914	9.815
0.088958	9.868	9.72	9.785	10.045	9.731	9.689	9.913	9.817
0.089167	9.866	9.72	9.784	10.046	9.731	9.688	9.912	9.818
0.089375	9.865	9.72	9.783	10.046	9.731	9.687	9.911	9.819
0.089583	9.864	9.72	9.782	10.046	9.731	9.687	9.91	9.82
0.089792	9.863	9.721	9.781	10.046	9.732	9.687	9.909	9.822
0.09	9.862	9.721	9.781	10.045	9.732	9.686	9.908	9.823
0.090208	9.862	9.721	9.78	10.045	9.732	9.686	9.907	9.824
0.090417	9.861	9.722	9.779	10.045	9.733	9.686	9.905	9.826
0.090625	9.86	9.722	9.779	10.045	9.733	9.686	9.904	9.827
0.090833	9.86	9.722	9.778	10.044	9.733	9.685	9.903	9.827
0.091042	9.86	9.722	9.777	10.044	9.734	9.685	9.901	9.828
0.09125	9.859	9.722	9.777	10.044	9.734	9.685	9.9	9.829
0.091458	9.859	9.723	9.776	10.043	9.735	9.684	9.898	9.83
0.091667	9.859	9.723	9.775	10.043	9.735	9.684	9.897	9.831
0.091875	9.859	9.723	9.775	10.042	9.736	9.684	9.896	9.831
0.092083	9.859	9.723	9.774	10.041	9.736	9.683	9.894	9.831
0.092292	9.859	9.724	9.773	10.041	9.737	9.683	9.893	9.831
0.0925	9.859	9.724	9.772	10.04	9.737	9.682	9.892	9.832
0.092708	9.86	9.725	9.771	10.04	9.738	9.682	9.891	9.832
0.092917	9.86	9.725	9.771	10.039	9.738	9.682	9.89	9.832
0.093125	9.86	9.726	9.77	10.038	9.739	9.682	9.888	9.833
0.093333	9.86	9.726	9.769	10.037	9.739	9.682	9.887	9.833
0.093542	9.86	9.727	9.768	10.037	9.739	9.682	9.886	9.833
0.09375	9.86	9.727	9.768	10.036	9.74	9.682	9.885	9.834
0.093958	9.86	9.727	9.767	10.035	9.74	9.682	9.884	9.835
0.094167	9.86	9.727	9.766	10.034	9.74	9.681	9.882	9.835
0.094375	9.86	9.727	9.766	10.033	9.74	9.681	9.881	9.836
0.094583	9.861	9.727	9.765	10.033	9.74	9.681	9.88	9.836
0.094792	9.86	9.727	9.765	10.032	9.741	9.68	9.879	9.837
0.095	9.86	9.727	9.764	10.031	9.741	9.68	9.878	9.837
0.095208	9.86	9.727	9.764	10.03	9.741	9.68	9.876	9.838
0.095417	9.859	9.727	9.763	10.029	9.742	9.679	9.875	9.838
0.095625	9.859	9.727	9.763	10.029	9.742	9.679	9.874	9.839
0.095833	9.859	9.727	9.762	10.028	9.743	9.679	9.872	9.84
0.096042	9.859	9.728	9.762	10.027	9.743	9.678	9.871	9.841
0.09625	9.859	9.728	9.762	10.026	9.744	9.678	9.869	9.842
0.096458	9.858	9.728	9.762	10.026	9.744	9.678	9.868	9.843
0.096667	9.858	9.728	9.763	10.025	9.744	9.677	9.866	9.843
0.096875	9.857	9.729	9.763	10.024	9.744	9.678	9.864	9.844
0.097083	9.857	9.729	9.763	10.024	9.744	9.677	9.862	9.845
0.097292	9.856	9.729	9.763	10.023	9.744	9.678	9.861	9.846
0.0975	9.856	9.729	9.763	10.023	9.744	9.678	9.859	9.847
0.097708	9.856	9.73	9.763	10.022	9.744	9.678	9.857	9.848
0.097917	9.856	9.73	9.764	10.022	9.743	9.678	9.855	9.849
0.098125	9.856	9.73	9.764	10.021	9.743	9.679	9.854	9.849
0.098333	9.856	9.73	9.764	10.02	9.743	9.679	9.852	9.85
0.098542	9.856	9.73	9.765	10.02	9.743	9.679	9.85	9.851
0.09875	9.855	9.73	9.765	10.019	9.742	9.679	9.848	9.852
0.098958	9.855	9.73	9.765	10.019	9.742	9.679	9.847	9.852
0.099167	9.855	9.73	9.765	10.018	9.742	9.679	9.846	9.853
0.099375	9.854	9.73	9.765	10.018	9.741	9.679	9.845	9.854
0.099583	9.854	9.73	9.764	10.017	9.74	9.679	9.843	9.855
0.099792	9.853	9.731	9.764	10.017	9.74	9.678	9.842	9.855
0.1	9.853	9.731	9.763	10.016	9.739	9.677	9.841	9.856
0.100208	9.853	9.731	9.763	10.016	9.739	9.677	9.84	9.857
0.100417	9.853	9.731	9.763	10.015	9.738	9.676	9.839	9.857
0.100625	9.853	9.732	9.763	10.015	9.738	9.676	9.838	9.858
0.100833	9.853	9.732	9.763	10.014	9.737	9.675	9.837	9.859
0.101042	9.853	9.732	9.763	10.014	9.737	9.674	9.836	9.859
0.10125	9.853	9.732	9.763	10.013	9.736	9.673	9.835	9.86
0.101458	9.853	9.731	9.764	10.013	9.736	9.672	9.834	9.861
0.101667	9.852	9.731	9.764	10.013	9.735	9.671	9.832	9.862
0.101875	9.852	9.73	9.765	10.012	9.735	9.67	9.832	9.862
0.102083	9.851	9.73	9.766	10.012	9.734	9.67	9.831	9.863
0.102292	9.851	9.729	9.767	10.011	9.734	9.669	9.83	9.863
0.1025	9.851	9.729	9.768	10.011	9.734	9.669	9.829	9.863
0.102708	9.85	9.729	9.768	10.01	9.734	9.669	9.829	9.864
0.102917	9.85	9.729	9.769	10.01	9.733	9.668	9.828	9.864
0.103125	9.849	9.728	9.769	10.009	9.734	9.667	9.828	9.864
0.103333	9.849	9.728	9.77	10.009	9.734	9.667	9.827	9.864
0.103542	9.848	9.728	9.77	10.008	9.734	9.667	9.827	9.864
0.10375	9.848	9.728	9.77	10.008	9.733	9.666	9.827	9.865
0.103958	9.847	9.728	9.77	10.007	9.733	9.666	9.827	9.865
0.104167	9.847	9.727	9.77	10.006	9.733	9.667	9.827	9.866
0.104375	9.846	9.727	9.77	10.005	9.733	9.667	9.826	9.866
0.104583	9.846	9.727	9.77	10.005	9.733	9.668	9.827	9.866
0.104792	9.846	9.727	9.77	10.004	9.733	9.669	9.827	9.866
0.105	9.845	9.727	9.77	10.003	9.733	9.669	9.827	9.866
0.105208	9.845	9.727	9.769	10.002	9.733	9.67	9.828	9.866
0.105417	9.844	9.727	9.769	10.002	9.732	9.67	9.829	9.866
0.105625	9.844	9.727	9.768	10.001	9.732	9.671	9.83	9.866
0.105833	9.844	9.726	9.768	10	9.732	9.671	9.83	9.866
0.106042	9.843	9.726	9.767	9.999	9.731	9.671	9.831	9.866
0.10625	9.843	9.725	9.766	9.999	9.731	9.671	9.832	9.865
0.106458	9.842	9.725	9.765	9.998	9.73	9.672	9.833	9.865
0.106667	9.842	9.725	9.764	9.997	9.73	9.672	9.834	9.865
0.106875	9.841	9.725	9.763	9.997	9.729	9.672	9.835	9.865
0.107083	9.84	9.725	9.762	9.996	9.729	9.673	9.837	9.865
0.107292	9.84	9.725	9.761	9.996	9.728	9.673	9.838	9.865
0.1075	9.839	9.725	9.76	9.995	9.728	9.674	9.84	9.865
0.107708	9.838	9.725	9.759	9.995	9.728	9.674	9.841	9.865
0.107917	9.837	9.725	9.758	9.995	9.728	9.675	9.842	9.865
0.108125	9.837	9.726	9.756	9.995	9.728	9.676	9.843	9.865
0.108333	9.837	9.726	9.755	9.994	9.728	9.677	9.844	9.864
0.108542	9.836	9.726	9.754	9.994	9.728	9.677	9.845	9.864
0.10875	9.836	9.726	9.753	9.994	9.728	9.678	9.847	9.863
0.108958	9.836	9.726	9.753	9.994	9.728	9.679	9.848	9.863
0.109167	9.836	9.725	9.752	9.994	9.728	9.679	9.849	9.863
0.109375	9.835	9.725	9.752	9.994	9.728	9.68	9.85	9.862
0.109583	9.834	9.725	9.751	9.994	9.728	9.681	9.851	9.862
0.109792	9.833	9.725	9.75	9.994	9.727	9.682	9.852	9.862
0.11	9.833	9.725	9.75	9.994	9.727	9.683	9.853	9.861
0.110208	9.833	9.724	9.75	9.993	9.726	9.683	9.854	9.861
0.110417	9.832	9.724	9.75	9.993	9.726	9.685	9.854	9.861
0.110625	9.832	9.724	9.75	9.993	9.725	9.686	9.855	9.861
0.110833	9.831	9.723	9.75	9.992	9.725	9.687	9.856	9.86
0.111042	9.83	9.722	9.749	9.991	9.724	9.688	9.857	9.859
0.11125	9.83	9.722	9.749	9.99	9.724	9.689	9.858	9.858
0.111458	9.829	9.721	9.748	9.99	9.723	9.69	9.858	9.858
0.111667	9.829	9.721	9.747	9.989	9.723	9.691	9.859	9.857
0.111875	9.828	9.72	9.747	9.988	9.722	9.691	9.86	9.856
0.112083	9.828	9.719	9.747	9.987	9.721	9.692	9.861	9.856
0.112292	9.827	9.719	9.746	9.986	9.72	9.692	9.861	9.855
0.1125	9.827	9.718	9.746	9.986	9.719	9.693	9.862	9.855
0.112708	9.826	9.718	9.746	9.985	9.718	9.694	9.863	9.854
0.112917	9.826	9.717	9.746	9.984	9.717	9.695	9.864	9.853
0.113125	9.825	9.717	9.747	9.983	9.717	9.695	9.865	9.853
0.113333	9.824	9.716	9.746	9.982	9.716	9.696	9.865	9.852
0.113542	9.823	9.715	9.746	9.982	9.716	9.697	9.866	9.851
0.11375	9.822	9.715	9.745	9.982	9.715	9.698	9.867	9.85
0.113958	9.821	9.714	9.745	9.982	9.715	9.698	9.868	9.85
0.114167	9.821	9.713	9.745	9.982	9.714	9.699	9.869	9.849
0.114375	9.82	9.713	9.744	9.983	9.713	9.7	9.869	9.848
0.114583	9.819	9.712	9.744	9.983	9.713	9.701	9.87	9.847
0.114792	9.818	9.712	9.743	9.983	9.712	9.702	9.87	9.846
0.115	9.817	9.711	9.742	9.983	9.712	9.703	9.871	9.845
0.115208	9.816	9.71	9.741	9.983	9.711	9.704	9.872	9.844
0.115417	9.815	9.709	9.74	9.984	9.711	9.705	9.872	9.843
0.115625	9.814	9.709	9.739	9.984	9.71	9.706	9.873	9.841
0.115833	9.813	9.708	9.739	9.983	9.71	9.707	9.874	9.84
0.116042	9.812	9.708	9.738	9.983	9.709	9.708	9.874	9.839
0.11625	9.811	9.707	9.737	9.983	9.709	9.709	9.875	9.838
0.116458	9.811	9.706	9.736	9.983	9.709	9.71	9.876	9.838
0.116667	9.81	9.706	9.735	9.983	9.709	9.711	9.876	9.837
0.116875	9.809	9.705	9.734	9.982	9.708	9.712	9.877	9.836
0.117083	9.808	9.704	9.733	9.982	9.708	9.713	9.878	9.834
0.117292	9.807	9.704	9.733	9.982	9.708	9.714	9.878	9.833
0.1175	9.806	9.703	9.732	9.981	9.708	9.715	9.879	9.832
0.117708	9.804	9.702	9.731	9.981	9.707	9.716	9.879	9.831
0.117917	9.803	9.702	9.731	9.981	9.707	9.717	9.879	9.83
0.118125	9.802	9.701	9.73	9.981	9.707	9.718	9.88	9.83
0.118333	9.801	9.701	9.729	9.981	9.707	9.718	9.88	9.829
0.118542	9.8	9.7	9.728	9.981	9.707	9.719	9.88	9.829
0.11875	9.799	9.7	9.727	9.981	9.708	9.72	9.881	9.828
0.118958	9.798	9.7	9.726	9.982	9.708	9.72	9.881	9.828
0.119167	9.797	9.7	9.725	9.982	9.708	9.721	9.882	9.827
0.119375	9.796	9.7	9.724	9.982	9.709	9.722	9.883	9.827
0.119583	9.795	9.7	9.723	9.983	9.71	9.722	9.883	9.826
0.119792	9.794	9.699	9.721	9.983	9.71	9.723	9.883	9.826
0.12	9.792	9.7	9.72	9.983	9.71	9.724	9.884	9.825
0.120208	9.792	9.7	9.719	9.984	9.711	9.724	9.884	9.825
0.120417	9.791	9.7	9.717	9.984	9.711	9.725	9.884	9.825
0.120625	9.79	9.7	9.716	9.985	9.712	9.726	9.885	9.825
0.120833	9.789	9.699	9.715	9.985	9.712	9.726	9.885	9.825
0.121042	9.788	9.699	9.714	9.986	9.712	9.727	9.886	9.825
0.12125	9.787	9.699	9.712	9.986	9.713	9.727	9.886	9.825
0.121458	9.786	9.699	9.711	9.986	9.713	9.728	9.887	9.826
0.121667	9.786	9.699	9.71	9.986	9.714	9.729	9.887	9.826
0.121875	9.785	9.699	9.709	9.986	9.714	9.729	9.887	9.826
0.122083	9.784	9.699	9.707	9.986	9.715	9.729	9.888	9.826
0.122292	9.784	9.698	9.706	9.986	9.715	9.729	9.888	9.826
0.1225	9.783	9.698	9.704	9.986	9.715	9.729	9.888	9.827
0.122708	9.783	9.698	9.703	9.986	9.716	9.729	9.888	9.827
0.122917	9.783	9.697	9.702	9.986	9.716	9.729	9.888	9.827
0.123125	9.783	9.697	9.701	9.986	9.717	9.728	9.888	9.827
0.123333	9.783	9.696	9.7	9.986	9.717	9.728	9.888	9.828
0.123542	9.783	9.696	9.699	9.986	9.718	9.728	9.888	9.828
0.12375	9.783	9.696	9.698	9.986	9.719	9.727	9.888	9.829
0.123958	9.783	9.695	9.697	9.986	9.72	9.727	9.888	9.829
0.124167	9.782	9.695	9.696	9.986	9.72	9.727	9.888	9.829
0.124375	9.782	9.695	9.696	9.985	9.721	9.726	9.889	9.83
0.124583	9.782	9.695	9.695	9.985	9.721	9.726	9.889	9.83
0.124792	9.782	9.695	9.694	9.984	9.722	9.725	9.89	9.831
0.125	9.782	9.695	9.694	9.984	9.722	9.725	9.89	9.831
0.125208	9.783	9.695	9.693	9.983	9.722	9.724	9.89	9.832
0.125417	9.783	9.694	9.692	9.983	9.722	9.723	9.89	9.832
0.125625	9.784	9.693	9.692	9.982	9.722	9.722	9.89	9.832
0.125833	9.784	9.693	9.692	9.982	9.721	9.721	9.889	9.832
0.126042	9.785	9.692	9.691	9.981	9.721	9.721	9.889	9.833
0.12625	9.785	9.691	9.691	9.981	9.721	9.72	9.889	9.833
0.126458	9.786	9.69	9.691	9.981	9.721	9.719	9.889	9.833
0.126667	9.787	9.689	9.691	9.98	9.72	9.718	9.889	9.833
0.126875	9.787	9.688	9.691	9.98	9.72	9.718	9.89	9.833
0.127083	9.788	9.687	9.69	9.98	9.72	9.717	9.89	9.833
0.127292	9.788	9.686	9.69	9.979	9.719	9.716	9.89	9.833
0.1275	9.789	9.685	9.69	9.978	9.719	9.715	9.891	9.832
0.127708	9.789	9.684	9.69	9.977	9.718	9.714	9.891	9.832
0.127917	9.79	9.683	9.69	9.976	9.718	9.713	9.891	9.832
0.128125	9.79	9.681	9.689	9.975	9.717	9.712	9.891	9.832
0.128333	9.791	9.679	9.689	9.974	9.717	9.711	9.892	9.832
0.128542	9.792	9.678	9.689	9.973	9.717	9.71	9.892	9.831
0.12875	9.793	9.676	9.689	9.972	9.716	9.708	9.892	9.831
0.128958	9.794	9.675	9.689	9.971	9.715	9.707	9.892	9.831
0.129167	9.795	9.674	9.689	9.97	9.715	9.706	9.892	9.831
0.129375	9.796	9.673	9.689	9.969	9.715	9.705	9.892	9.831
0.129583	9.797	9.672	9.689	9.968	9.714	9.704	9.892	9.83
0.129792	9.797	9.671	9.689	9.967	9.714	9.703	9.891	9.83
0.13	9.798	9.67	9.689	9.966	9.713	9.703	9.89	9.83
0.130208	9.799	9.669	9.689	9.965	9.713	9.702	9.89	9.829
0.130417	9.801	9.668	9.689	9.964	9.713	9.701	9.889	9.829
0.130625	9.802	9.666	9.689	9.963	9.712	9.701	9.888	9.828
0.130833	9.803	9.665	9.689	9.962	9.712	9.7	9.887	9.828
0.131042	9.804	9.664	9.689	9.961	9.711	9.7	9.886	9.827
0.13125	9.806	9.663	9.69	9.96	9.711	9.699	9.885	9.827
0.131458	9.807	9.663	9.69	9.96	9.71	9.699	9.884	9.826
0.131667	9.808	9.662	9.69	9.959	9.71	9.698	9.884	9.826
0.131875	9.81	9.661	9.691	9.958	9.71	9.698	9.883	9.825
0.132083	9.811	9.66	9.691	9.956	9.709	9.698	9.883	9.825
0.132292	9.813	9.66	9.691	9.955	9.708	9.697	9.882	9.824
0.1325	9.814	9.659	9.691	9.954	9.708	9.697	9.881	9.824
0.132708	9.815	9.659	9.691	9.952	9.707	9.697	9.881	9.823
0.132917	9.816	9.659	9.692	9.951	9.706	9.697	9.88	9.823
0.133125	9.817	9.658	9.692	9.95	9.705	9.697	9.879	9.822
0.133333	9.819	9.657	9.693	9.949	9.704	9.697	9.879	9.822
0.133542	9.82	9.657	9.694	9.948	9.702	9.698	9.878	9.822
0.13375	9.821	9.656	9.695	9.947	9.701	9.698	9.878	9.821
0.133958	9.822	9.655	9.696	9.946	9.7	9.699	9.877	9.821
0.134167	9.823	9.655	9.697	9.945	9.699	9.7	9.876	9.821
0.134375	9.824	9.654	9.697	9.945	9.697	9.701	9.876	9.82
0.134583	9.825	9.654	9.698	9.944	9.696	9.701	9.876	9.82
0.134792	9.826	9.653	9.699	9.943	9.694	9.702	9.875	9.82
0.135	9.827	9.653	9.7	9.943	9.693	9.703	9.874	9.82
0.135208	9.827	9.653	9.701	9.943	9.692	9.703	9.874	9.82
0.135417	9.828	9.652	9.701	9.942	9.691	9.704	9.874	9.82
0.135625	9.829	9.652	9.702	9.941	9.69	9.705	9.873	9.82
0.135833	9.83	9.652	9.703	9.941	9.689	9.706	9.873	9.82
0.136042	9.831	9.652	9.704	9.94	9.688	9.707	9.873	9.82
0.13625	9.832	9.651	9.705	9.94	9.686	9.707	9.873	9.82
0.136458	9.832	9.651	9.706	9.94	9.685	9.708	9.872	9.819
0.136667	9.833	9.651	9.707	9.939	9.683	9.709	9.872	9.819
0.136875	9.834	9.65	9.708	9.939	9.682	9.71	9.872	9.819
0.137083	9.834	9.65	9.709	9.939	9.68	9.711	9.872	9.819
0.137292	9.835	9.65	9.71	9.94	9.679	9.712	9.872	9.819
0.1375	9.835	9.65	9.712	9.94	9.678	9.713	9.872	9.818
0.137708	9.835	9.65	9.712	9.94	9.676	9.714	9.872	9.818
0.137917	9.835	9.65	9.713	9.941	9.674	9.715	9.872	9.818
0.138125	9.835	9.649	9.714	9.941	9.673	9.716	9.872	9.818
0.138333	9.836	9.649	9.715	9.941	9.671	9.718	9.872	9.817
0.138542	9.836	9.649	9.716	9.942	9.669	9.719	9.872	9.817
0.13875	9.837	9.648	9.717	9.942	9.668	9.72	9.872	9.817
0.138958	9.837	9.648	9.718	9.943	9.666	9.721	9.872	9.816
0.139167	9.838	9.648	9.719	9.943	9.665	9.722	9.873	9.816
0.139375	9.838	9.648	9.719	9.944	9.663	9.723	9.873	9.816
0.139583	9.838	9.647	9.72	9.945	9.662	9.725	9.874	9.815
0.139792	9.838	9.647	9.721	9.946	9.66	9.726	9.875	9.815
0.14	9.838	9.646	9.721	9.946	9.659	9.727	9.875	9.814
0.140208	9.838	9.646	9.722	9.947	9.657	9.728	9.876	9.814
0.140417	9.838	9.646	9.723	9.948	9.656	9.729	9.877	9.814
0.140625	9.838	9.646	9.723	9.949	9.655	9.73	9.878	9.814
0.140833	9.838	9.645	9.723	9.949	9.654	9.732	9.879	9.814
0.141042	9.838	9.645	9.724	9.95	9.653	9.733	9.879	9.814
0.14125	9.838	9.644	9.725	9.95	9.651	9.734	9.88	9.813
0.141458	9.838	9.644	9.726	9.951	9.65	9.736	9.881	9.813
0.141667	9.838	9.644	9.727	9.952	9.649	9.737	9.882	9.813
0.141875	9.838	9.643	9.728	9.952	9.648	9.738	9.883	9.813
0.142083	9.838	9.642	9.729	9.953	9.646	9.739	9.885	9.813
0.142292	9.838	9.642	9.73	9.953	9.645	9.741	9.886	9.813
0.1425	9.838	9.642	9.731	9.954	9.644	9.742	9.887	9.813
0.142708	9.838	9.641	9.732	9.955	9.643	9.743	9.888	9.812
0.142917	9.838	9.641	9.734	9.955	9.642	9.744	9.889	9.812
0.143125	9.838	9.64	9.735	9.956	9.64	9.745	9.89	9.812
0.143333	9.838	9.64	9.736	9.956	9.639	9.746	9.891	9.812
0.143542	9.838	9.64	9.737	9.957	9.638	9.747	9.892	9.811
0.14375	9.838	9.64	9.738	9.958	9.637	9.748	9.893	9.811
0.143958	9.838	9.64	9.739	9.958	9.636	9.749	9.894	9.811
0.144167	9.838	9.64	9.739	9.959	9.634	9.75	9.895	9.81
0.144375	9.838	9.64	9.74	9.96	9.633	9.751	9.896	9.809
0.144583	9.838	9.64	9.74	9.961	9.632	9.753	9.896	9.809
0.144792	9.838	9.64	9.741	9.961	9.631	9.754	9.897	9.809
0.145	9.838	9.641	9.741	9.962	9.63	9.755	9.897	9.809
0.145208	9.838	9.641	9.742	9.962	9.629	9.756	9.898	9.808
0.145417	9.838	9.641	9.743	9.963	9.627	9.757	9.898	9.808
0.145625	9.838	9.641	9.743	9.964	9.626	9.759	9.899	9.807
0.145833	9.838	9.641	9.743	9.964	9.625	9.76	9.899	9.806
0.146042	9.838	9.641	9.744	9.965	9.624	9.762	9.9	9.806
0.14625	9.838	9.641	9.745	9.965	9.623	9.763	9.9	9.806
0.146458	9.838	9.641	9.745	9.966	9.621	9.764	9.901	9.806
0.146667	9.838	9.642	9.745	9.966	9.62	9.766	9.901	9.806
0.146875	9.838	9.641	9.746	9.967	9.619	9.767	9.902	9.805
0.147083	9.838	9.642	9.746	9.967	9.618	9.768	9.903	9.805
0.147292	9.838	9.642	9.746	9.968	9.617	9.769	9.904	9.805
0.1475	9.838	9.642	9.746	9.968	9.616	9.77	9.905	9.805
0.147708	9.838	9.642	9.747	9.969	9.615	9.77	9.906	9.805
0.147917	9.838	9.642	9.747	9.969	9.614	9.771	9.907	9.805
0.148125	9.838	9.642	9.748	9.97	9.612	9.772	9.907	9.805
0.148333	9.838	9.642	9.748	9.971	9.611	9.774	9.908	9.805
0.148542	9.837	9.642	9.749	9.971	9.61	9.775	9.909	9.805
0.14875	9.838	9.642	9.75	9.972	9.609	9.776	9.91	9.805
0.148958	9.838	9.642	9.75	9.973	9.608	9.777	9.91	9.805
0.149167	9.837	9.643	9.751	9.973	9.607	9.778	9.911	9.805
0.149375	9.838	9.643	9.751	9.974	9.606	9.779	9.911	9.805
0.149583	9.838	9.643	9.752	9.975	9.605	9.78	9.912	9.805
0.149792	9.837	9.643	9.753	9.975	9.604	9.781	9.912	9.805
0.15	9.837	9.643	9.753	9.976	9.603	9.782	9.912	9.805
0.150208	9.836	9.644	9.754	9.977	9.601	9.783	9.913	9.805
0.150417	9.835	9.645	9.755	9.978	9.6	9.784	9.913	9.805
0.150625	9.835	9.645	9.756	9.979	9.599	9.784	9.913	9.805
0.150833	9.834	9.646	9.756	9.979	9.598	9.785	9.912	9.805
0.151042	9.834	9.646	9.757	9.98	9.597	9.785	9.912	9.805
0.15125	9.833	9.647	9.758	9.981	9.596	9.786	9.911	9.805
0.151458	9.833	9.648	9.758	9.981	9.595	9.787	9.911	9.805
0.151667	9.832	9.649	9.758	9.982	9.594	9.787	9.91	9.805
0.151875	9.832	9.65	9.758	9.982	9.593	9.788	9.91	9.805
0.152083	9.831	9.651	9.758	9.983	9.592	9.788	9.909	9.804
0.152292	9.831	9.652	9.757	9.983	9.592	9.788	9.908	9.804
0.1525	9.831	9.653	9.757	9.984	9.591	9.789	9.907	9.804
0.152708	9.832	9.654	9.757	9.984	9.591	9.789	9.907	9.804
0.152917	9.832	9.655	9.757	9.985	9.591	9.789	9.907	9.804
0.153125	9.832	9.655	9.757	9.985	9.591	9.789	9.907	9.804
0.153333	9.832	9.656	9.757	9.985	9.591	9.789	9.906	9.804
0.153542	9.832	9.657	9.757	9.985	9.591	9.789	9.906	9.804
0.15375	9.833	9.658	9.758	9.986	9.592	9.789	9.905	9.804
0.153958	9.833	9.659	9.758	9.986	9.592	9.789	9.905	9.803
0.154167	9.833	9.66	9.758	9.987	9.592	9.788	9.904	9.803
0.154375	9.833	9.661	9.758	9.987	9.593	9.787	9.903	9.803
0.154583	9.833	9.661	9.758	9.988	9.593	9.786	9.903	9.803
0.154792	9.834	9.662	9.758	9.988	9.594	9.785	9.903	9.803
0.155	9.835	9.663	9.758	9.989	9.594	9.784	9.902	9.803
0.155208	9.836	9.664	9.758	9.99	9.595	9.783	9.901	9.803
0.155417	9.837	9.665	9.758	9.99	9.596	9.782	9.9	9.803
0.155625	9.839	9.666	9.758	9.99	9.597	9.781	9.899	9.803
0.155833	9.84	9.667	9.758	9.991	9.598	9.78	9.898	9.803
0.156042	9.841	9.668	9.758	9.991	9.599	9.779	9.897	9.803
0.15625	9.842	9.669	9.758	9.992	9.6	9.777	9.896	9.803
0.156458	9.843	9.67	9.758	9.992	9.601	9.776	9.895	9.803
0.156667	9.845	9.671	9.758	9.992	9.601	9.775	9.893	9.803
0.156875	9.846	9.672	9.757	9.993	9.602	9.773	9.891	9.803
0.157083	9.847	9.672	9.757	9.993	9.603	9.772	9.89	9.802
0.157292	9.849	9.673	9.757	9.993	9.604	9.77	9.888	9.802
0.1575	9.85	9.674	9.757	9.993	9.605	9.769	9.886	9.802
0.157708	9.851	9.675	9.757	9.993	9.605	9.767	9.885	9.801
0.157917	9.853	9.676	9.757	9.993	9.606	9.766	9.883	9.801
0.158125	9.854	9.677	9.756	9.993	9.607	9.764	9.882	9.801
0.158333	9.855	9.678	9.756	9.993	9.608	9.763	9.88	9.801
0.158542	9.856	9.679	9.756	9.993	9.608	9.761	9.879	9.8
0.15875	9.857	9.68	9.756	9.993	9.609	9.759	9.877	9.8
0.158958	9.858	9.681	9.755	9.992	9.61	9.757	9.875	9.8
0.159167	9.859	9.682	9.755	9.992	9.611	9.756	9.874	9.8
0.159375	9.86	9.683	9.755	9.991	9.611	9.754	9.872	9.8
0.159583	9.861	9.684	9.754	9.99	9.612	9.752	9.871	9.8
0.159792	9.862	9.684	9.754	9.99	9.613	9.75	9.869	9.799
0.16	9.863	9.685	9.753	9.99	9.614	9.748	9.868	9.799
0.160208	9.864	9.686	9.752	9.99	9.615	9.746	9.867	9.799
0.160417	9.865	9.687	9.752	9.99	9.616	9.745	9.867	9.799
0.160625	9.866	9.688	9.751	9.99	9.617	9.743	9.866	9.798
0.160833	9.867	9.689	9.751	9.991	9.618	9.742	9.865	9.799
0.161042	9.868	9.69	9.751	9.991	9.619	9.741	9.864	9.799
0.16125	9.869	9.691	9.751	9.992	9.621	9.739	9.863	9.799
0.161458	9.87	9.692	9.751	9.992	9.622	9.738	9.862	9.799
0.161667	9.871	9.692	9.751	9.993	9.622	9.736	9.86	9.8
0.161875	9.872	9.693	9.751	9.994	9.623	9.735	9.859	9.8
0.162083	9.873	9.695	9.751	9.994	9.624	9.733	9.858	9.8
0.162292	9.874	9.695	9.75	9.995	9.625	9.732	9.856	9.8
0.1625	9.875	9.696	9.75	9.996	9.626	9.731	9.855	9.8
0.162708	9.876	9.696	9.749	9.996	9.627	9.729	9.853	9.801
0.162917	9.877	9.696	9.749	9.997	9.627	9.728	9.852	9.801
0.163125	9.878	9.697	9.748	9.998	9.628	9.727	9.851	9.802
0.163333	9.879	9.697	9.748	9.999	9.628	9.725	9.849	9.802
0.163542	9.88	9.697	9.748	9.999	9.629	9.724	9.848	9.802
0.16375	9.881	9.698	9.748	9.999	9.629	9.723	9.846	9.803
0.163958	9.882	9.698	9.747	9.999	9.63	9.721	9.845	9.803
0.164167	9.884	9.698	9.747	9.998	9.63	9.72	9.843	9.803
0.164375	9.885	9.698	9.747	9.998	9.631	9.718	9.842	9.804
0.164583	9.886	9.698	9.747	9.998	9.632	9.717	9.841	9.804
0.164792	9.887	9.698	9.747	9.997	9.632	9.716	9.839	9.804
0.165	9.888	9.699	9.747	9.997	9.632	9.715	9.838	9.805
0.165208	9.89	9.699	9.747	9.997	9.633	9.713	9.837	9.805
0.165417	9.891	9.699	9.748	9.997	9.633	9.712	9.835	9.805
0.165625	9.892	9.699	9.748	9.997	9.634	9.711	9.834	9.806
0.165833	9.893	9.699	9.748	9.997	9.634	9.71	9.833	9.806
0.166042	9.895	9.699	9.749	9.997	9.635	9.709	9.832	9.806
0.16625	9.896	9.699	9.75	9.997	9.635	9.707	9.832	9.806
0.166458	9.898	9.699	9.75	9.997	9.636	9.706	9.831	9.806
0.166667	9.899	9.699	9.751	9.997	9.636	9.705	9.829	9.806
0.166875	9.9	9.7	9.751	9.998	9.637	9.704	9.828	9.806
0.167083	9.901	9.7	9.752	9.998	9.637	9.702	9.827	9.806
0.167292	9.902	9.7	9.752	9.998	9.638	9.701	9.825	9.806
0.1675	9.902	9.7	9.753	9.999	9.638	9.7	9.824	9.806
0.167708	9.903	9.7	9.754	9.999	9.639	9.698	9.823	9.806
0.167917	9.904	9.7	9.754	9.999	9.64	9.697	9.822	9.806
0.168125	9.904	9.7	9.755	9.999	9.64	9.696	9.822	9.805
0.168333	9.905	9.7	9.756	10	9.641	9.695	9.821	9.805
0.168542	9.906	9.7	9.757	10	9.641	9.693	9.82	9.804
0.16875	9.906	9.7	9.757	10	9.642	9.692	9.82	9.804
0.168958	9.907	9.699	9.758	10.001	9.643	9.691	9.819	9.803
0.169167	9.908	9.699	9.759	10.001	9.643	9.69	9.818	9.803
0.169375	9.908	9.698	9.76	10.001	9.643	9.689	9.817	9.802
0.169583	9.909	9.697	9.761	10.001	9.643	9.687	9.817	9.802
0.169792	9.91	9.697	9.761	10.001	9.644	9.686	9.816	9.801
0.17	9.91	9.697	9.762	10.002	9.644	9.685	9.815	9.8
0.170208	9.91	9.697	9.764	10.001	9.644	9.684	9.814	9.799
0.170417	9.911	9.698	9.765	10.001	9.644	9.683	9.814	9.798
0.170625	9.911	9.698	9.765	10.001	9.644	9.681	9.813	9.797
0.170833	9.912	9.698	9.766	10.001	9.644	9.681	9.813	9.796
0.171042	9.913	9.698	9.767	10.001	9.644	9.68	9.812	9.796
0.17125	9.913	9.699	9.768	10	9.644	9.68	9.811	9.795
0.171458	9.913	9.699	9.769	10	9.644	9.68	9.811	9.794
0.171667	9.913	9.699	9.77	10	9.643	9.679	9.81	9.794
0.171875	9.913	9.7	9.771	10.001	9.643	9.679	9.81	9.793
0.172083	9.913	9.7	9.772	10.001	9.643	9.679	9.81	9.792
0.172292	9.913	9.7	9.773	10.001	9.643	9.679	9.809	9.791
0.1725	9.913	9.701	9.774	10.002	9.643	9.68	9.809	9.79
0.172708	9.913	9.701	9.775	10.002	9.642	9.68	9.809	9.789
0.172917	9.913	9.702	9.776	10.002	9.642	9.68	9.809	9.788
0.173125	9.913	9.702	9.777	10.002	9.641	9.68	9.809	9.787
0.173333	9.913	9.702	9.777	10.002	9.641	9.68	9.809	9.786
0.173542	9.912	9.703	9.778	10.002	9.64	9.68	9.808	9.785
0.17375	9.912	9.703	9.779	10.003	9.64	9.68	9.808	9.784
0.173958	9.912	9.704	9.78	10.003	9.639	9.68	9.808	9.783
0.174167	9.912	9.704	9.781	10.004	9.639	9.68	9.807	9.782
0.174375	9.912	9.704	9.782	10.005	9.638	9.679	9.807	9.78
0.174583	9.911	9.705	9.783	10.005	9.638	9.679	9.807	9.78
0.174792	9.911	9.705	9.784	10.006	9.637	9.679	9.806	9.779
0.175	9.911	9.705	9.785	10.007	9.637	9.678	9.806	9.778
0.175208	9.91	9.705	9.786	10.008	9.637	9.678	9.806	9.777
0.175417	9.909	9.705	9.786	10.008	9.637	9.678	9.806	9.776
0.175625	9.908	9.705	9.787	10.009	9.637	9.678	9.805	9.775
0.175833	9.907	9.705	9.788	10.009	9.637	9.678	9.805	9.774
0.176042	9.906	9.706	9.789	10.01	9.637	9.678	9.805	9.773
0.17625	9.905	9.706	9.789	10.011	9.637	9.678	9.805	9.772
0.176458	9.904	9.706	9.79	10.011	9.637	9.678	9.805	9.771
0.176667	9.903	9.706	9.791	10.011	9.637	9.678	9.805	9.771
0.176875	9.903	9.707	9.792	10.012	9.637	9.678	9.805	9.77
0.177083	9.902	9.707	9.792	10.012	9.637	9.678	9.805	9.769
0.177292	9.901	9.708	9.793	10.012	9.637	9.679	9.805	9.768
0.1775	9.9	9.709	9.793	10.013	9.637	9.68	9.805	9.768
0.177708	9.9	9.709	9.794	10.013	9.637	9.68	9.805	9.767
0.177917	9.899	9.71	9.794	10.014	9.637	9.681	9.805	9.767
0.178125	9.898	9.71	9.794	10.014	9.637	9.682	9.805	9.767
0.178333	9.898	9.711	9.795	10.015	9.637	9.682	9.805	9.766
0.178542	9.897	9.712	9.795	10.015	9.637	9.683	9.805	9.766
0.17875	9.896	9.712	9.795	10.015	9.637	9.684	9.805	9.765
0.178958	9.896	9.713	9.795	10.015	9.637	9.684	9.805	9.765
0.179167	9.895	9.713	9.796	10.015	9.637	9.685	9.805	9.764
0.179375	9.894	9.713	9.796	10.015	9.637	9.686	9.805	9.764
0.179583	9.894	9.713	9.796	10.015	9.637	9.686	9.806	9.764
0.179792	9.893	9.714	9.797	10.015	9.638	9.686	9.806	9.764
0.18	9.892	9.714	9.797	10.016	9.638	9.686	9.806	9.764
0.180208	9.891	9.714	9.797	10.016	9.638	9.686	9.807	9.763
0.180417	9.89	9.714	9.798	10.016	9.638	9.685	9.807	9.763
0.180625	9.889	9.714	9.798	10.016	9.638	9.685	9.808	9.763
0.180833	9.889	9.713	9.799	10.017	9.639	9.684	9.808	9.763
0.181042	9.888	9.713	9.799	10.017	9.639	9.683	9.809	9.763
0.18125	9.888	9.713	9.801	10.017	9.639	9.683	9.811	9.763
0.181458	9.888	9.712	9.801	10.017	9.639	9.682	9.812	9.763
0.181667	9.888	9.712	9.801	10.017	9.639	9.682	9.812	9.763
0.181875	9.888	9.712	9.801	10.017	9.64	9.681	9.813	9.763
0.182083	9.888	9.712	9.802	10.017	9.64	9.681	9.813	9.763
0.182292	9.887	9.712	9.802	10.018	9.641	9.681	9.814	9.763
0.1825	9.887	9.713	9.803	10.018	9.641	9.681	9.815	9.764
0.182708	9.887	9.713	9.803	10.018	9.642	9.682	9.816	9.764
0.182917	9.886	9.714	9.803	10.018	9.643	9.682	9.816	9.764
0.183125	9.885	9.715	9.803	10.018	9.643	9.682	9.817	9.764
0.183333	9.884	9.715	9.803	10.018	9.644	9.681	9.818	9.764
0.183542	9.883	9.716	9.803	10.018	9.644	9.681	9.819	9.764
0.18375	9.882	9.716	9.803	10.018	9.645	9.681	9.82	9.765
0.183958	9.881	9.717	9.802	10.017	9.646	9.681	9.82	9.765
0.184167	9.88	9.718	9.802	10.017	9.646	9.681	9.821	9.765
0.184375	9.879	9.719	9.802	10.017	9.647	9.681	9.822	9.766
0.184583	9.879	9.72	9.802	10.016	9.648	9.681	9.822	9.766
0.184792	9.878	9.721	9.802	10.016	9.649	9.681	9.822	9.767
0.185	9.877	9.722	9.802	10.016	9.65	9.68	9.823	9.767
0.185208	9.876	9.723	9.802	10.016	9.651	9.68	9.823	9.768
0.185417	9.875	9.724	9.802	10.016	9.652	9.68	9.823	9.768
0.185625	9.875	9.725	9.802	10.016	9.653	9.68	9.823	9.769
0.185833	9.874	9.726	9.801	10.016	9.654	9.68	9.824	9.77
0.186042	9.873	9.727	9.801	10.016	9.654	9.68	9.824	9.771
0.18625	9.872	9.728	9.801	10.016	9.655	9.679	9.824	9.771
0.186458	9.872	9.729	9.801	10.016	9.656	9.679	9.824	9.772
0.186667	9.871	9.73	9.8	10.015	9.657	9.679	9.824	9.773
0.186875	9.871	9.73	9.8	10.015	9.657	9.679	9.824	9.773
0.187083	9.871	9.73	9.8	10.014	9.658	9.678	9.824	9.774
0.187292	9.871	9.731	9.8	10.013	9.659	9.677	9.824	9.774
0.1875	9.87	9.731	9.8	10.012	9.66	9.676	9.824	9.774
0.187708	9.87	9.732	9.8	10.011	9.661	9.675	9.823	9.774
0.187917	9.87	9.733	9.8	10.011	9.662	9.674	9.823	9.775
0.188125	9.87	9.734	9.801	10.01	9.663	9.673	9.823	9.775
0.188333	9.87	9.735	9.801	10.009	9.665	9.673	9.823	9.775
0.188542	9.87	9.736	9.801	10.009	9.666	9.671	9.823	9.775
0.18875	9.87	9.737	9.8	10.008	9.667	9.67	9.823	9.775
0.188958	9.87	9.738	9.8	10.008	9.668	9.669	9.823	9.775
0.189167	9.87	9.74	9.8	10.007	9.669	9.668	9.822	9.775
0.189375	9.87	9.741	9.801	10.007	9.67	9.667	9.822	9.776
0.189583	9.871	9.742	9.801	10.006	9.671	9.666	9.822	9.776
0.189792	9.871	9.744	9.801	10.006	9.672	9.665	9.821	9.776
0.19	9.871	9.745	9.801	10.005	9.673	9.665	9.821	9.776
0.190208	9.871	9.746	9.801	10.004	9.675	9.664	9.82	9.776
0.190417	9.871	9.747	9.801	10.004	9.676	9.664	9.819	9.776
0.190625	9.871	9.749	9.801	10.003	9.677	9.662	9.819	9.776
0.190833	9.871	9.75	9.801	10.003	9.679	9.661	9.818	9.777
0.191042	9.871	9.751	9.801	10.003	9.68	9.659	9.818	9.777
0.19125	9.871	9.753	9.801	10.002	9.681	9.657	9.817	9.777
0.191458	9.871	9.754	9.8	10.002	9.683	9.656	9.817	9.777
0.191667	9.871	9.755	9.8	10.002	9.684	9.654	9.816	9.776
0.191875	9.871	9.757	9.799	10.001	9.685	9.652	9.815	9.776
0.192083	9.871	9.758	9.799	10.001	9.687	9.65	9.814	9.776
0.192292	9.871	9.759	9.799	10	9.688	9.648	9.813	9.776
0.1925	9.871	9.76	9.799	10	9.689	9.646	9.812	9.776
0.192708	9.87	9.762	9.798	9.999	9.69	9.644	9.812	9.776
0.192917	9.87	9.763	9.798	9.999	9.691	9.643	9.811	9.776
0.193125	9.871	9.764	9.798	9.999	9.693	9.641	9.81	9.777
0.193333	9.871	9.764	9.798	9.998	9.694	9.639	9.81	9.777
0.193542	9.871	9.765	9.798	9.998	9.695	9.637	9.809	9.777
0.19375	9.871	9.766	9.798	9.997	9.697	9.635	9.808	9.777
0.193958	9.872	9.767	9.798	9.996	9.698	9.634	9.808	9.777
0.194167	9.872	9.767	9.798	9.995	9.699	9.632	9.808	9.777
0.194375	9.872	9.768	9.798	9.994	9.7	9.63	9.807	9.777
0.194583	9.872	9.768	9.798	9.993	9.702	9.628	9.807	9.778
0.194792	9.873	9.768	9.798	9.992	9.703	9.626	9.807	9.777
0.195	9.873	9.769	9.798	9.992	9.704	9.624	9.808	9.777
0.195208	9.874	9.769	9.798	9.991	9.706	9.622	9.809	9.778
0.195417	9.874	9.769	9.799	9.991	9.707	9.621	9.809	9.778
0.195625	9.874	9.769	9.799	9.99	9.709	9.619	9.81	9.778
0.195833	9.875	9.769	9.799	9.99	9.711	9.618	9.811	9.778
0.196042	9.875	9.769	9.799	9.99	9.712	9.616	9.811	9.778
0.19625	9.875	9.769	9.8	9.99	9.714	9.614	9.812	9.778
0.196458	9.876	9.769	9.8	9.99	9.715	9.613	9.813	9.777
0.196667	9.876	9.769	9.8	9.99	9.717	9.611	9.814	9.777
0.196875	9.877	9.769	9.8	9.99	9.718	9.61	9.815	9.776
0.197083	9.877	9.769	9.801	9.99	9.719	9.609	9.816	9.776
0.197292	9.878	9.769	9.801	9.989	9.72	9.608	9.816	9.775
0.1975	9.878	9.769	9.801	9.99	9.722	9.607	9.817	9.775
0.197708	9.879	9.769	9.801	9.989	9.723	9.607	9.817	9.774
0.197917	9.879	9.769	9.801	9.989	9.724	9.606	9.818	9.773
0.198125	9.88	9.769	9.802	9.989	9.725	9.605	9.818	9.773
0.198333	9.88	9.769	9.802	9.989	9.726	9.604	9.819	9.772
0.198542	9.88	9.768	9.802	9.988	9.727	9.603	9.82	9.771
0.19875	9.881	9.768	9.802	9.988	9.728	9.602	9.82	9.77
0.198958	9.881	9.768	9.802	9.988	9.729	9.601	9.821	9.769
0.199167	9.882	9.767	9.801	9.988	9.73	9.6	9.822	9.769
0.199375	9.883	9.766	9.801	9.988	9.731	9.599	9.823	9.768
0.199583	9.883	9.766	9.801	9.987	9.732	9.598	9.823	9.767
0.199792	9.884	9.765	9.801	9.986	9.733	9.598	9.824	9.766
0.2	9.885	9.764	9.801	9.985	9.734	9.598	9.825	9.765
0.200208	9.886	9.763	9.801	9.984	9.735	9.598	9.826	9.764
0.200417	9.886	9.762	9.801	9.983	9.735	9.598	9.827	9.763
0.200625	9.887	9.761	9.801	9.982	9.736	9.598	9.828	9.762
0.200833	9.888	9.76	9.801	9.981	9.737	9.599	9.829	9.761
0.201042	9.89	9.758	9.801	9.981	9.738	9.599	9.831	9.761
0.20125	9.891	9.757	9.801	9.979	9.738	9.599	9.832	9.76
0.201458	9.892	9.756	9.801	9.979	9.739	9.6	9.834	9.759
0.201667	9.893	9.755	9.801	9.978	9.74	9.6	9.835	9.758
0.201875	9.894	9.754	9.801	9.978	9.741	9.601	9.837	9.758
0.202083	9.894	9.753	9.802	9.978	9.742	9.602	9.838	9.757
0.202292	9.895	9.751	9.802	9.977	9.742	9.602	9.84	9.757
0.2025	9.895	9.75	9.802	9.977	9.743	9.603	9.841	9.757
0.202708	9.895	9.749	9.803	9.977	9.744	9.603	9.842	9.757
0.202917	9.896	9.747	9.803	9.977	9.744	9.603	9.843	9.756
0.203125	9.896	9.746	9.804	9.977	9.744	9.604	9.843	9.755
0.203333	9.897	9.745	9.804	9.977	9.744	9.604	9.844	9.755
0.203542	9.897	9.743	9.805	9.977	9.744	9.605	9.844	9.755
0.20375	9.897	9.742	9.805	9.977	9.744	9.605	9.845	9.755
0.203958	9.897	9.74	9.806	9.977	9.744	9.605	9.846	9.754
0.204167	9.898	9.739	9.807	9.977	9.744	9.606	9.847	9.754
0.204375	9.898	9.738	9.808	9.977	9.743	9.606	9.848	9.754
0.204583	9.898	9.737	9.809	9.978	9.742	9.606	9.849	9.753
0.204792	9.898	9.736	9.81	9.978	9.742	9.607	9.849	9.753
0.205	9.897	9.735	9.811	9.978	9.741	9.608	9.849	9.752
0.205208	9.896	9.733	9.812	9.978	9.74	9.608	9.85	9.751
0.205417	9.897	9.732	9.813	9.978	9.739	9.608	9.85	9.751
0.205625	9.896	9.731	9.814	9.978	9.738	9.609	9.851	9.75
0.205833	9.896	9.729	9.815	9.978	9.737	9.61	9.852	9.75
0.206042	9.896	9.728	9.816	9.978	9.735	9.61	9.852	9.75
0.20625	9.896	9.726	9.817	9.978	9.735	9.611	9.853	9.75
0.206458	9.896	9.725	9.818	9.978	9.733	9.612	9.854	9.75
0.206667	9.896	9.723	9.819	9.979	9.732	9.612	9.854	9.749
0.206875	9.895	9.722	9.82	9.979	9.731	9.613	9.855	9.749
0.207083	9.895	9.72	9.82	9.979	9.729	9.613	9.856	9.749
0.207292	9.894	9.718	9.821	9.98	9.728	9.614	9.856	9.749
0.2075	9.893	9.717	9.822	9.98	9.727	9.614	9.857	9.749
0.207708	9.893	9.715	9.823	9.981	9.726	9.615	9.858	9.748
0.207917	9.893	9.713	9.823	9.982	9.726	9.616	9.859	9.748
0.208125	9.892	9.711	9.824	9.983	9.724	9.616	9.86	9.748
0.208333	9.891	9.71	9.825	9.984	9.723	9.617	9.861	9.747
0.208542	9.891	9.708	9.826	9.985	9.722	9.618	9.861	9.747
0.20875	9.89	9.706	9.827	9.986	9.72	9.618	9.862	9.747
0.208958	9.89	9.704	9.828	9.986	9.719	9.619	9.863	9.747
0.209167	9.89	9.703	9.829	9.988	9.717	9.62	9.864	9.747
0.209375	9.89	9.701	9.829	9.988	9.716	9.621	9.865	9.747
0.209583	9.89	9.699	9.83	9.99	9.715	9.622	9.866	9.746
0.209792	9.89	9.697	9.831	9.99	9.713	9.623	9.867	9.746
0.21	9.889	9.696	9.831	9.991	9.712	9.624	9.868	9.746
0.210208	9.889	9.694	9.832	9.992	9.711	9.625	9.869	9.745
0.210417	9.889	9.693	9.833	9.993	9.709	9.625	9.87	9.745
0.210625	9.889	9.691	9.834	9.994	9.708	9.625	9.871	9.744
0.210833	9.888	9.69	9.835	9.995	9.706	9.626	9.872	9.744
0.211042	9.888	9.689	9.836	9.996	9.704	9.626	9.873	9.743
0.21125	9.888	9.687	9.837	9.997	9.703	9.627	9.874	9.742
0.211458	9.887	9.686	9.838	9.998	9.701	9.627	9.875	9.741
0.211667	9.887	9.685	9.839	9.999	9.699	9.628	9.875	9.74
0.211875	9.886	9.684	9.84	9.999	9.698	9.629	9.876	9.739
0.212083	9.886	9.683	9.841	10	9.697	9.629	9.876	9.739
0.212292	9.885	9.682	9.842	10.001	9.695	9.63	9.877	9.738
0.2125	9.884	9.681	9.843	10.001	9.694	9.63	9.878	9.737
0.212708	9.884	9.68	9.844	10.002	9.693	9.631	9.879	9.737
0.212917	9.883	9.679	9.845	10.002	9.692	9.631	9.88	9.736
0.213125	9.882	9.679	9.846	10.003	9.691	9.632	9.881	9.735
0.213333	9.881	9.678	9.847	10.003	9.689	9.632	9.883	9.734
0.213542	9.88	9.677	9.847	10.004	9.688	9.633	9.884	9.734
0.21375	9.879	9.677	9.848	10.004	9.687	9.633	9.885	9.733
0.213958	9.878	9.676	9.848	10.005	9.686	9.634	9.886	9.733
0.214167	9.878	9.676	9.849	10.005	9.685	9.635	9.887	9.732
0.214375	9.877	9.675	9.849	10.006	9.684	9.636	9.888	9.732
0.214583	9.877	9.675	9.85	10.006	9.683	9.636	9.889	9.731
0.214792	9.875	9.675	9.85	10.007	9.682	9.637	9.891	9.731
0.215	9.874	9.674	9.85	10.007	9.682	9.637	9.892	9.73
0.215208	9.873	9.674	9.851	10.008	9.681	9.638	9.893	9.73
0.215417	9.872	9.673	9.851	10.008	9.68	9.638	9.894	9.729
0.215625	9.87	9.673	9.851	10.009	9.68	9.639	9.894	9.729
0.215833	9.869	9.673	9.852	10.009	9.679	9.639	9.894	9.729
0.216042	9.867	9.673	9.852	10.009	9.678	9.64	9.894	9.729
0.21625	9.866	9.672	9.852	10.01	9.677	9.64	9.895	9.729
0.216458	9.865	9.672	9.852	10.01	9.676	9.641	9.895	9.729
0.216667	9.864	9.672	9.853	10.01	9.675	9.642	9.896	9.729
0.216875	9.862	9.671	9.853	10.01	9.675	9.642	9.896	9.729
0.217083	9.861	9.671	9.853	10.01	9.674	9.643	9.896	9.729
0.217292	9.86	9.671	9.854	10.01	9.673	9.644	9.897	9.729
0.2175	9.859	9.671	9.854	10.011	9.672	9.645	9.897	9.729
0.217708	9.858	9.671	9.854	10.01	9.671	9.645	9.898	9.729
0.217917	9.857	9.671	9.855	10.01	9.67	9.646	9.898	9.729
0.218125	9.856	9.67	9.855	10.01	9.669	9.647	9.898	9.73
0.218333	9.855	9.67	9.855	10.01	9.668	9.648	9.898	9.73
0.218542	9.854	9.67	9.855	10.01	9.667	9.649	9.898	9.731
0.21875	9.854	9.67	9.855	10.009	9.666	9.649	9.899	9.732
0.218958	9.853	9.671	9.855	10.009	9.666	9.65	9.899	9.732
0.219167	9.853	9.671	9.855	10.008	9.665	9.651	9.899	9.733
0.219375	9.852	9.672	9.855	10.008	9.664	9.651	9.899	9.734
0.219583	9.852	9.672	9.855	10.008	9.663	9.652	9.899	9.734
0.219792	9.851	9.672	9.856	10.008	9.662	9.653	9.898	9.735
0.22	9.851	9.672	9.856	10.008	9.661	9.653	9.898	9.736
0.220208	9.851	9.671	9.855	10.007	9.661	9.654	9.898	9.736
0.220417	9.851	9.671	9.855	10.007	9.66	9.654	9.898	9.737
0.220625	9.851	9.67	9.855	10.007	9.66	9.655	9.898	9.737
0.220833	9.851	9.67	9.855	10.007	9.659	9.655	9.898	9.737
0.221042	9.851	9.67	9.855	10.007	9.659	9.655	9.898	9.738
0.22125	9.851	9.669	9.855	10.008	9.658	9.655	9.898	9.738
0.221458	9.851	9.669	9.855	10.008	9.657	9.655	9.898	9.738
0.221667	9.852	9.668	9.855	10.008	9.656	9.655	9.898	9.738
0.221875	9.852	9.668	9.855	10.008	9.655	9.654	9.898	9.738
0.222083	9.853	9.668	9.855	10.008	9.654	9.654	9.898	9.739
0.222292	9.853	9.667	9.855	10.009	9.653	9.653	9.897	9.739
0.2225	9.854	9.667	9.855	10.009	9.652	9.652	9.897	9.74
0.222708	9.854	9.666	9.854	10.009	9.652	9.652	9.897	9.741
0.222917	9.855	9.666	9.854	10.01	9.651	9.651	9.897	9.742
0.223125	9.855	9.665	9.855	10.011	9.65	9.65	9.897	9.742
0.223333	9.855	9.665	9.855	10.011	9.65	9.649	9.897	9.743
0.223542	9.856	9.665	9.855	10.011	9.649	9.649	9.897	9.744
0.22375	9.856	9.664	9.855	10.011	9.648	9.648	9.897	9.745
0.223958	9.856	9.664	9.855	10.011	9.647	9.648	9.897	9.746
0.224167	9.857	9.664	9.855	10.011	9.647	9.648	9.897	9.746
0.224375	9.857	9.663	9.855	10.012	9.646	9.648	9.897	9.747
0.224583	9.858	9.663	9.855	10.012	9.646	9.648	9.898	9.748
0.224792	9.859	9.663	9.855	10.012	9.645	9.648	9.898	9.747
0.225	9.86	9.663	9.855	10.013	9.645	9.648	9.898	9.747
0.225208	9.861	9.663	9.856	10.013	9.644	9.648	9.898	9.747
0.225417	9.862	9.663	9.856	10.014	9.644	9.648	9.899	9.747
0.225625	9.863	9.663	9.856	10.014	9.644	9.648	9.899	9.747
0.225833	9.864	9.662	9.857	10.015	9.644	9.647	9.899	9.747
0.226042	9.866	9.662	9.857	10.015	9.644	9.647	9.899	9.748
0.22625	9.867	9.661	9.857	10.016	9.644	9.646	9.899	9.747
0.226458	9.868	9.661	9.857	10.016	9.644	9.646	9.898	9.747
0.226667	9.87	9.66	9.857	10.017	9.645	9.646	9.898	9.747
0.226875	9.871	9.659	9.857	10.017	9.645	9.645	9.897	9.747
0.227083	9.873	9.658	9.858	10.018	9.646	9.645	9.896	9.747
0.227292	9.874	9.657	9.858	10.018	9.646	9.645	9.896	9.746
0.2275	9.875	9.656	9.859	10.019	9.647	9.645	9.895	9.746
0.227708	9.876	9.656	9.859	10.019	9.648	9.644	9.894	9.746
0.227917	9.876	9.655	9.86	10.02	9.648	9.644	9.894	9.745
0.228125	9.877	9.655	9.86	10.02	9.649	9.643	9.893	9.745
0.228333	9.877	9.654	9.861	10.021	9.65	9.642	9.892	9.744
0.228542	9.877	9.654	9.861	10.022	9.65	9.642	9.892	9.744
0.22875	9.877	9.653	9.862	10.022	9.651	9.641	9.891	9.744
0.228958	9.878	9.653	9.863	10.023	9.652	9.64	9.89	9.744
0.229167	9.878	9.652	9.863	10.024	9.653	9.639	9.889	9.743
0.229375	9.878	9.652	9.863	10.024	9.653	9.638	9.888	9.743
0.229583	9.879	9.651	9.864	10.025	9.654	9.638	9.887	9.742
0.229792	9.879	9.65	9.864	10.026	9.655	9.637	9.887	9.743
0.23	9.88	9.65	9.865	10.026	9.655	9.637	9.886	9.743
0.230208	9.881	9.65	9.866	10.027	9.656	9.637	9.885	9.743
0.230417	9.882	9.649	9.866	10.027	9.656	9.638	9.884	9.743
0.230625	9.883	9.649	9.866	10.027	9.657	9.638	9.883	9.743
0.230833	9.883	9.649	9.866	10.027	9.658	9.638	9.882	9.743
0.231042	9.884	9.649	9.867	10.028	9.658	9.638	9.881	9.743
0.23125	9.883	9.649	9.866	10.028	9.659	9.639	9.879	9.743
0.231458	9.883	9.649	9.867	10.028	9.66	9.639	9.878	9.744
0.231667	9.883	9.649	9.866	10.029	9.66	9.639	9.877	9.744
0.231875	9.883	9.649	9.867	10.029	9.661	9.64	9.876	9.744
0.232083	9.882	9.648	9.867	10.029	9.662	9.639	9.874	9.744
0.232292	9.882	9.648	9.867	10.029	9.663	9.639	9.873	9.744
0.2325	9.882	9.647	9.868	10.03	9.663	9.639	9.871	9.744
0.232708	9.882	9.646	9.868	10.03	9.664	9.639	9.87	9.743
0.232917	9.882	9.645	9.868	10.031	9.664	9.638	9.868	9.743
0.233125	9.882	9.644	9.869	10.031	9.664	9.638	9.867	9.742
0.233333	9.882	9.643	9.869	10.031	9.665	9.637	9.865	9.742
0.233542	9.882	9.642	9.87	10.032	9.665	9.637	9.864	9.742
0.23375	9.882	9.641	9.871	10.032	9.666	9.636	9.862	9.742
0.233958	9.882	9.64	9.871	10.032	9.666	9.635	9.861	9.742
0.234167	9.882	9.639	9.872	10.032	9.667	9.635	9.86	9.742
0.234375	9.882	9.637	9.872	10.032	9.667	9.634	9.858	9.742
0.234583	9.882	9.636	9.873	10.032	9.667	9.634	9.857	9.742
0.234792	9.881	9.635	9.873	10.031	9.667	9.633	9.856	9.742
0.235	9.881	9.633	9.874	10.031	9.667	9.633	9.855	9.741
0.235208	9.881	9.632	9.874	10.031	9.667	9.633	9.854	9.741
0.235417	9.88	9.631	9.875	10.03	9.667	9.632	9.853	9.741
0.235625	9.88	9.629	9.876	10.03	9.666	9.632	9.852	9.741
0.235833	9.88	9.628	9.876	10.03	9.666	9.632	9.852	9.741
0.236042	9.88	9.627	9.877	10.03	9.666	9.632	9.852	9.741
0.23625	9.88	9.625	9.877	10.031	9.666	9.631	9.851	9.74
0.236458	9.879	9.624	9.877	10.031	9.666	9.63	9.851	9.74
0.236667	9.878	9.623	9.877	10.031	9.666	9.63	9.851	9.74
0.236875	9.878	9.622	9.877	10.032	9.666	9.629	9.85	9.74
0.237083	9.877	9.621	9.877	10.033	9.665	9.628	9.85	9.74
0.237292	9.876	9.621	9.876	10.033	9.665	9.628	9.85	9.74
0.2375	9.876	9.62	9.875	10.034	9.665	9.628	9.85	9.74
0.237708	9.876	9.618	9.875	10.035	9.664	9.628	9.85	9.74
0.237917	9.876	9.617	9.874	10.036	9.664	9.628	9.849	9.74
0.238125	9.876	9.615	9.873	10.036	9.663	9.628	9.85	9.74
0.238333	9.876	9.613	9.873	10.037	9.663	9.629	9.85	9.74
0.238542	9.876	9.611	9.873	10.038	9.663	9.629	9.85	9.74
0.23875	9.876	9.609	9.873	10.038	9.662	9.63	9.851	9.74
0.238958	9.875	9.607	9.872	10.039	9.662	9.63	9.851	9.74
0.239167	9.874	9.605	9.872	10.039	9.661	9.631	9.851	9.741
0.239375	9.874	9.603	9.871	10.04	9.661	9.632	9.851	9.74
0.239583	9.873	9.601	9.87	10.04	9.66	9.633	9.851	9.74
0.239792	9.872	9.599	9.869	10.041	9.659	9.633	9.851	9.74
0.24	9.871	9.597	9.869	10.041	9.659	9.632	9.851	9.741
0.240208	9.87	9.595	9.868	10.042	9.658	9.632	9.85	9.741
0.240417	9.87	9.593	9.868	10.043	9.657	9.633	9.85	9.741
0.240625	9.869	9.591	9.867	10.043	9.656	9.633	9.85	9.741
0.240833	9.868	9.589	9.866	10.044	9.656	9.634	9.85	9.741
0.241042	9.868	9.587	9.865	10.044	9.655	9.635	9.851	9.741
0.24125	9.868	9.585	9.864	10.045	9.654	9.635	9.851	9.741
0.241458	9.868	9.582	9.863	10.046	9.653	9.636	9.851	9.741
0.241667	9.868	9.58	9.862	10.047	9.652	9.637	9.852	9.742
0.241875	9.868	9.578	9.861	10.047	9.651	9.638	9.852	9.743
0.242083	9.868	9.576	9.86	10.048	9.65	9.639	9.852	9.743
0.242292	9.868	9.574	9.859	10.049	9.649	9.64	9.852	9.743
0.2425	9.869	9.572	9.857	10.05	9.648	9.641	9.853	9.743
0.242708	9.869	9.57	9.856	10.051	9.648	9.642	9.853	9.743
0.242917	9.869	9.568	9.855	10.052	9.647	9.643	9.853	9.743
0.243125	9.869	9.565	9.853	10.053	9.646	9.644	9.853	9.743
0.243333	9.87	9.563	9.852	10.054	9.645	9.645	9.853	9.743
0.243542	9.87	9.561	9.851	10.055	9.644	9.645	9.853	9.743
0.24375	9.87	9.559	9.85	10.056	9.643	9.646	9.853	9.742
0.243958	9.87	9.558	9.849	10.058	9.643	9.647	9.853	9.742
0.244167	9.87	9.556	9.848	10.059	9.642	9.647	9.852	9.742
0.244375	9.87	9.555	9.846	10.06	9.641	9.648	9.852	9.742
0.244583	9.87	9.553	9.845	10.061	9.641	9.649	9.852	9.742
0.244792	9.87	9.552	9.844	10.062	9.64	9.649	9.851	9.742
0.245	9.87	9.55	9.843	10.064	9.639	9.65	9.85	9.742
0.245208	9.87	9.549	9.842	10.065	9.638	9.651	9.85	9.742
0.245417	9.87	9.548	9.84	10.066	9.637	9.652	9.849	9.742
0.245625	9.87	9.547	9.839	10.067	9.636	9.652	9.849	9.742
0.245833	9.87	9.545	9.838	10.067	9.635	9.653	9.848	9.743
0.246042	9.87	9.544	9.836	10.068	9.635	9.654	9.847	9.742
0.24625	9.87	9.543	9.835	10.069	9.634	9.655	9.847	9.743
0.246458	9.871	9.542	9.834	10.069	9.633	9.655	9.846	9.743
0.246667	9.871	9.54	9.832	10.07	9.632	9.656	9.845	9.744
0.246875	9.871	9.539	9.831	10.07	9.632	9.655	9.844	9.744
0.247083	9.871	9.539	9.83	10.071	9.632	9.656	9.843	9.745
0.247292	9.871	9.538	9.829	10.071	9.632	9.656	9.843	9.746
0.2475	9.871	9.538	9.828	10.071	9.632	9.656	9.842	9.746
0.247708	9.871	9.537	9.826	10.072	9.632	9.656	9.841	9.747
0.247917	9.871	9.537	9.825	10.072	9.631	9.656	9.841	9.748
0.248125	9.871	9.537	9.824	10.072	9.631	9.655	9.84	9.748
0.248333	9.872	9.537	9.822	10.073	9.632	9.655	9.839	9.749
0.248542	9.872	9.537	9.821	10.073	9.632	9.655	9.838	9.75
0.24875	9.872	9.537	9.82	10.074	9.632	9.654	9.838	9.751
0.248958	9.873	9.538	9.82	10.075	9.632	9.654	9.837	9.752
0.249167	9.873	9.538	9.819	10.075	9.633	9.654	9.836	9.753
0.249375	9.873	9.538	9.818	10.076	9.633	9.654	9.836	9.753
0.249583	9.874	9.538	9.817	10.077	9.633	9.653	9.835	9.754
0.249792	9.874	9.539	9.817	10.078	9.634	9.653	9.835	9.755
0.25	9.875	9.539	9.816	10.079	9.634	9.653	9.834	9.756
0.250208	9.875	9.54	9.815	10.081	9.635	9.652	9.834	9.757
0.250417	9.876	9.54	9.815	10.082	9.635	9.652	9.833	9.758
0.250625	9.876	9.541	9.814	10.082	9.636	9.651	9.833	9.758
0.250833	9.876	9.542	9.813	10.083	9.636	9.65	9.833	9.758
0.251042	9.876	9.542	9.813	10.083	9.636	9.649	9.832	9.758
0.25125	9.876	9.543	9.813	10.084	9.637	9.649	9.832	9.758
0.251458	9.875	9.544	9.812	10.084	9.637	9.648	9.831	9.758
0.251667	9.875	9.545	9.812	10.084	9.637	9.647	9.831	9.758
0.251875	9.875	9.546	9.812	10.084	9.637	9.647	9.831	9.758
0.252083	9.874	9.547	9.812	10.084	9.638	9.646	9.831	9.759
0.252292	9.874	9.548	9.812	10.084	9.638	9.646	9.831	9.759
0.2525	9.873	9.55	9.812	10.084	9.638	9.645	9.831	9.759
0.252708	9.873	9.551	9.811	10.084	9.638	9.645	9.831	9.76
0.252917	9.873	9.552	9.812	10.084	9.638	9.645	9.831	9.76
0.253125	9.873	9.554	9.812	10.083	9.638	9.645	9.832	9.761
0.253333	9.872	9.555	9.812	10.083	9.639	9.645	9.832	9.761
0.253542	9.872	9.556	9.812	10.083	9.639	9.645	9.832	9.761
0.25375	9.872	9.557	9.812	10.083	9.639	9.645	9.832	9.761
0.253958	9.871	9.559	9.811	10.083	9.639	9.645	9.832	9.761
0.254167	9.87	9.56	9.811	10.082	9.64	9.645	9.832	9.762
0.254375	9.87	9.561	9.811	10.082	9.64	9.645	9.832	9.762
0.254583	9.869	9.562	9.811	10.082	9.64	9.645	9.832	9.761
0.254792	9.868	9.563	9.81	10.081	9.64	9.644	9.833	9.762
0.255	9.868	9.564	9.81	10.081	9.641	9.644	9.833	9.762
0.255208	9.868	9.565	9.81	10.08	9.641	9.643	9.833	9.762
0.255417	9.866	9.565	9.81	10.08	9.642	9.643	9.833	9.762
0.255625	9.865	9.566	9.81	10.08	9.643	9.642	9.833	9.762
0.255833	9.864	9.567	9.81	10.079	9.644	9.641	9.833	9.761
0.256042	9.863	9.568	9.81	10.079	9.644	9.641	9.834	9.761
0.25625	9.862	9.568	9.81	10.078	9.645	9.64	9.834	9.76
0.256458	9.861	9.569	9.811	10.078	9.646	9.64	9.834	9.76
0.256667	9.86	9.57	9.812	10.077	9.647	9.639	9.834	9.76
0.256875	9.859	9.571	9.812	10.076	9.649	9.639	9.834	9.759
0.257083	9.859	9.572	9.813	10.076	9.65	9.639	9.834	9.759
0.257292	9.858	9.573	9.814	10.075	9.651	9.638	9.834	9.758
0.2575	9.858	9.575	9.815	10.074	9.652	9.638	9.834	9.758
0.257708	9.857	9.576	9.816	10.073	9.652	9.638	9.835	9.758
0.257917	9.856	9.578	9.817	10.071	9.653	9.638	9.834	9.758
0.258125	9.856	9.579	9.817	10.07	9.654	9.638	9.835	9.758
0.258333	9.855	9.58	9.818	10.069	9.655	9.638	9.835	9.757
0.258542	9.855	9.582	9.819	10.067	9.656	9.638	9.835	9.757
0.25875	9.854	9.583	9.819	10.066	9.657	9.638	9.835	9.757
0.258958	9.853	9.585	9.82	10.065	9.658	9.639	9.835	9.757
0.259167	9.852	9.586	9.82	10.063	9.659	9.639	9.835	9.757
0.259375	9.851	9.588	9.821	10.062	9.66	9.639	9.835	9.756
0.259583	9.85	9.589	9.821	10.06	9.661	9.639	9.835	9.756
0.259792	9.849	9.591	9.822	10.059	9.662	9.639	9.834	9.757
0.26	9.849	9.592	9.822	10.057	9.664	9.639	9.834	9.757
0.260208	9.848	9.593	9.823	10.056	9.665	9.64	9.833	9.757
0.260417	9.847	9.594	9.823	10.054	9.666	9.641	9.833	9.757
0.260625	9.847	9.595	9.824	10.053	9.666	9.641	9.833	9.757
0.260833	9.846	9.596	9.824	10.051	9.667	9.642	9.832	9.758
0.261042	9.846	9.597	9.824	10.05	9.668	9.642	9.832	9.758
0.26125	9.845	9.598	9.825	10.049	9.669	9.642	9.832	9.759
0.261458	9.845	9.599	9.825	10.047	9.67	9.642	9.831	9.76
0.261667	9.844	9.599	9.826	10.046	9.67	9.642	9.832	9.76
0.261875	9.844	9.6	9.826	10.044	9.671	9.642	9.832	9.761
0.262083	9.843	9.601	9.827	10.043	9.672	9.642	9.832	9.762
0.262292	9.842	9.602	9.828	10.042	9.673	9.642	9.832	9.762
0.2625	9.842	9.602	9.828	10.041	9.674	9.642	9.832	9.763
0.262708	9.841	9.603	9.829	10.04	9.675	9.642	9.832	9.763
0.262917	9.841	9.603	9.829	10.038	9.676	9.642	9.831	9.764
0.263125	9.841	9.604	9.83	10.037	9.677	9.642	9.831	9.765
0.263333	9.84	9.605	9.831	10.036	9.678	9.641	9.831	9.765
0.263542	9.84	9.605	9.832	10.035	9.679	9.641	9.83	9.766
0.26375	9.84	9.606	9.832	10.034	9.68	9.641	9.83	9.767
0.263958	9.84	9.606	9.834	10.033	9.681	9.64	9.83	9.767
0.264167	9.839	9.607	9.835	10.032	9.682	9.64	9.829	9.768
0.264375	9.84	9.607	9.836	10.032	9.682	9.639	9.829	9.768
0.264583	9.84	9.608	9.837	10.031	9.683	9.639	9.829	9.769
0.264792	9.84	9.608	9.838	10.03	9.684	9.639	9.829	9.769
0.265	9.841	9.609	9.839	10.03	9.684	9.639	9.829	9.77
0.265208	9.841	9.609	9.841	10.029	9.685	9.638	9.829	9.771
0.265417	9.842	9.609	9.842	10.028	9.685	9.638	9.828	9.771
0.265625	9.842	9.61	9.843	10.028	9.686	9.637	9.829	9.772
0.265833	9.842	9.61	9.844	10.027	9.686	9.637	9.829	9.772
0.266042	9.843	9.611	9.846	10.027	9.686	9.637	9.83	9.773
0.26625	9.843	9.611	9.847	10.026	9.687	9.637	9.831	9.773
0.266458	9.844	9.611	9.848	10.026	9.688	9.636	9.831	9.774
0.266667	9.844	9.611	9.849	10.025	9.688	9.636	9.832	9.774
0.266875	9.845	9.611	9.85	10.025	9.688	9.635	9.832	9.775
0.267083	9.845	9.611	9.851	10.024	9.688	9.635	9.833	9.775
0.267292	9.846	9.61	9.853	10.024	9.689	9.634	9.833	9.775
0.2675	9.846	9.61	9.854	10.023	9.689	9.633	9.834	9.775
0.267708	9.846	9.61	9.855	10.023	9.689	9.633	9.834	9.775
0.267917	9.846	9.609	9.856	10.023	9.689	9.632	9.834	9.775
0.268125	9.847	9.609	9.857	10.023	9.69	9.631	9.834	9.774
0.268333	9.847	9.608	9.858	10.024	9.69	9.63	9.835	9.774
0.268542	9.848	9.608	9.859	10.024	9.69	9.629	9.835	9.773
0.26875	9.848	9.608	9.86	10.025	9.69	9.629	9.835	9.773
0.268958	9.848	9.607	9.862	10.025	9.69	9.628	9.835	9.772
0.269167	9.848	9.607	9.863	10.026	9.69	9.627	9.836	9.772
0.269375	9.848	9.607	9.864	10.027	9.691	9.626	9.836	9.771
0.269583	9.849	9.606	9.866	10.027	9.691	9.625	9.836	9.771
0.269792	9.849	9.606	9.867	10.028	9.692	9.624	9.837	9.77
0.27	9.849	9.606	9.868	10.028	9.692	9.624	9.837	9.77
0.270208	9.849	9.605	9.87	10.029	9.693	9.623	9.837	9.769
0.270417	9.849	9.604	9.871	10.029	9.693	9.622	9.837	9.768
0.270625	9.849	9.604	9.872	10.03	9.694	9.621	9.838	9.768
0.270833	9.848	9.603	9.873	10.031	9.695	9.62	9.838	9.767
0.271042	9.848	9.602	9.875	10.031	9.695	9.619	9.838	9.766
0.27125	9.848	9.601	9.876	10.031	9.696	9.618	9.838	9.765
0.271458	9.848	9.601	9.877	10.031	9.697	9.617	9.839	9.764
0.271667	9.848	9.6	9.878	10.032	9.698	9.616	9.839	9.763
0.271875	9.848	9.599	9.879	10.032	9.699	9.615	9.839	9.762
0.272083	9.848	9.599	9.88	10.032	9.7	9.615	9.839	9.762
0.272292	9.848	9.598	9.882	10.033	9.701	9.614	9.84	9.761
0.2725	9.848	9.598	9.883	10.033	9.702	9.614	9.84	9.76
0.272708	9.847	9.597	9.884	10.033	9.703	9.613	9.839	9.759
0.272917	9.847	9.596	9.885	10.033	9.704	9.613	9.839	9.758
0.273125	9.847	9.596	9.886	10.033	9.704	9.613	9.84	9.757
0.273333	9.847	9.595	9.887	10.033	9.705	9.613	9.84	9.755
0.273542	9.846	9.594	9.887	10.033	9.706	9.612	9.84	9.754
0.27375	9.846	9.594	9.888	10.034	9.707	9.612	9.84	9.753
0.273958	9.846	9.593	9.888	10.034	9.708	9.612	9.839	9.752
0.274167	9.845	9.592	9.889	10.035	9.709	9.611	9.839	9.751
0.274375	9.844	9.591	9.889	10.035	9.71	9.611	9.839	9.75
0.274583	9.844	9.59	9.89	10.035	9.711	9.61	9.839	9.749
0.274792	9.843	9.59	9.89	10.035	9.712	9.609	9.839	9.749
0.275	9.842	9.589	9.89	10.035	9.712	9.609	9.838	9.748
0.275208	9.841	9.589	9.89	10.035	9.713	9.608	9.838	9.748
0.275417	9.84	9.589	9.89	10.034	9.714	9.608	9.837	9.748
0.275625	9.839	9.589	9.889	10.034	9.715	9.607	9.836	9.747
0.275833	9.837	9.589	9.889	10.034	9.715	9.607	9.836	9.747
0.276042	9.836	9.59	9.889	10.034	9.715	9.606	9.835	9.746
0.27625	9.835	9.59	9.889	10.034	9.715	9.606	9.835	9.746
0.276458	9.834	9.59	9.889	10.034	9.716	9.606	9.834	9.746
0.276667	9.832	9.591	9.889	10.034	9.715	9.606	9.834	9.745
0.276875	9.831	9.591	9.889	10.034	9.715	9.606	9.834	9.745
0.277083	9.829	9.591	9.889	10.034	9.715	9.605	9.834	9.745
0.277292	9.828	9.592	9.889	10.034	9.715	9.605	9.834	9.745
0.2775	9.827	9.592	9.889	10.033	9.715	9.604	9.833	9.745
0.277708	9.826	9.592	9.889	10.033	9.715	9.604	9.833	9.744
0.277917	9.825	9.593	9.889	10.032	9.714	9.604	9.833	9.745
0.278125	9.824	9.593	9.888	10.032	9.714	9.604	9.833	9.745
0.278333	9.824	9.593	9.888	10.031	9.714	9.604	9.833	9.744
0.278542	9.823	9.594	9.888	10.031	9.713	9.604	9.833	9.744
0.27875	9.822	9.594	9.887	10.03	9.713	9.604	9.834	9.744
0.278958	9.821	9.594	9.887	10.029	9.713	9.605	9.834	9.744
0.279167	9.821	9.594	9.887	10.029	9.712	9.605	9.835	9.744
0.279375	9.82	9.594	9.886	10.028	9.712	9.605	9.835	9.744
0.279583	9.819	9.595	9.886	10.028	9.711	9.606	9.836	9.743
0.279792	9.818	9.595	9.885	10.027	9.71	9.606	9.837	9.743
0.28	9.817	9.596	9.885	10.027	9.71	9.607	9.837	9.742
0.280208	9.815	9.596	9.884	10.026	9.71	9.608	9.838	9.742
0.280417	9.815	9.597	9.884	10.026	9.709	9.609	9.838	9.741
0.280625	9.814	9.598	9.884	10.026	9.709	9.609	9.839	9.741
0.280833	9.813	9.598	9.884	10.025	9.708	9.61	9.839	9.74
0.281042	9.812	9.598	9.883	10.025	9.708	9.611	9.84	9.74
0.28125	9.811	9.599	9.883	10.024	9.707	9.612	9.84	9.74
0.281458	9.81	9.6	9.883	10.024	9.707	9.612	9.841	9.739
0.281667	9.81	9.6	9.882	10.024	9.706	9.612	9.841	9.738
0.281875	9.809	9.601	9.882	10.023	9.706	9.613	9.842	9.738
0.282083	9.809	9.601	9.881	10.022	9.705	9.613	9.843	9.738
0.282292	9.809	9.602	9.881	10.022	9.705	9.613	9.843	9.738
0.2825	9.808	9.603	9.88	10.022	9.704	9.613	9.844	9.738
0.282708	9.808	9.603	9.88	10.021	9.704	9.614	9.845	9.738
0.282917	9.807	9.604	9.88	10.021	9.704	9.614	9.846	9.738
0.283125	9.807	9.605	9.879	10.02	9.703	9.614	9.847	9.738
0.283333	9.807	9.605	9.879	10.02	9.703	9.614	9.848	9.739
0.283542	9.807	9.606	9.878	10.019	9.703	9.614	9.849	9.739
0.28375	9.807	9.607	9.878	10.019	9.702	9.615	9.85	9.739
0.283958	9.807	9.607	9.878	10.019	9.702	9.615	9.852	9.739
0.284167	9.807	9.608	9.878	10.02	9.702	9.615	9.853	9.738
0.284375	9.808	9.609	9.878	10.02	9.701	9.616	9.854	9.738
0.284583	9.808	9.61	9.877	10.02	9.701	9.616	9.855	9.737
0.284792	9.809	9.61	9.877	10.02	9.701	9.617	9.856	9.737
0.285	9.81	9.611	9.876	10.02	9.701	9.617	9.857	9.736
0.285208	9.81	9.612	9.876	10.02	9.7	9.617	9.858	9.735
0.285417	9.811	9.612	9.876	10.021	9.7	9.618	9.859	9.734
0.285625	9.812	9.613	9.875	10.021	9.7	9.618	9.86	9.734
0.285833	9.812	9.614	9.875	10.021	9.7	9.618	9.86	9.733
0.286042	9.812	9.614	9.875	10.021	9.701	9.618	9.861	9.733
0.28625	9.813	9.615	9.875	10.021	9.701	9.618	9.861	9.733
0.286458	9.814	9.616	9.875	10.02	9.701	9.618	9.861	9.732
0.286667	9.814	9.617	9.876	10.02	9.701	9.619	9.861	9.732
0.286875	9.815	9.618	9.876	10.02	9.702	9.62	9.862	9.732
0.287083	9.816	9.619	9.876	10.019	9.702	9.62	9.862	9.732
0.287292	9.817	9.62	9.877	10.019	9.702	9.621	9.862	9.732
0.2875	9.817	9.621	9.877	10.018	9.703	9.621	9.861	9.732
0.287708	9.817	9.622	9.878	10.018	9.703	9.621	9.861	9.732
0.287917	9.817	9.623	9.879	10.018	9.704	9.621	9.861	9.732
0.288125	9.818	9.624	9.879	10.017	9.704	9.621	9.861	9.732
0.288333	9.818	9.626	9.88	10.017	9.705	9.621	9.86	9.732
0.288542	9.818	9.627	9.881	10.017	9.705	9.621	9.859	9.732
0.28875	9.818	9.628	9.882	10.016	9.706	9.62	9.858	9.732
0.288958	9.819	9.63	9.882	10.016	9.707	9.62	9.857	9.732
0.289167	9.82	9.631	9.882	10.016	9.707	9.62	9.857	9.732
0.289375	9.82	9.633	9.883	10.015	9.708	9.619	9.856	9.732
0.289583	9.821	9.634	9.884	10.015	9.709	9.619	9.856	9.731
0.289792	9.821	9.635	9.884	10.015	9.709	9.618	9.856	9.731
0.29	9.822	9.636	9.885	10.014	9.71	9.618	9.855	9.73
0.290208	9.823	9.638	9.885	10.014	9.71	9.618	9.855	9.73
0.290417	9.824	9.639	9.886	10.014	9.711	9.618	9.855	9.729
0.290625	9.825	9.641	9.886	10.013	9.711	9.618	9.854	9.728
0.290833	9.826	9.643	9.887	10.013	9.712	9.618	9.853	9.728
0.291042	9.826	9.644	9.887	10.013	9.712	9.617	9.853	9.727
0.29125	9.826	9.645	9.888	10.012	9.713	9.618	9.852	9.727
0.291458	9.827	9.647	9.889	10.012	9.713	9.618	9.851	9.726
0.291667	9.827	9.648	9.89	10.011	9.713	9.618	9.85	9.725
0.291875	9.827	9.65	9.891	10.011	9.714	9.618	9.849	9.725
0.292083	9.827	9.651	9.892	10.01	9.715	9.618	9.848	9.724
0.292292	9.828	9.652	9.893	10.009	9.715	9.619	9.847	9.723
0.2925	9.828	9.654	9.894	10.009	9.716	9.619	9.846	9.722
0.292708	9.828	9.655	9.895	10.008	9.716	9.62	9.845	9.722
0.292917	9.828	9.656	9.896	10.007	9.717	9.62	9.844	9.721
0.293125	9.827	9.658	9.897	10.006	9.718	9.62	9.843	9.721
0.293333	9.827	9.659	9.898	10.005	9.718	9.62	9.843	9.721
0.293542	9.827	9.66	9.899	10.004	9.719	9.62	9.842	9.721
0.29375	9.827	9.662	9.899	10.004	9.719	9.621	9.841	9.721
0.293958	9.827	9.663	9.9	10.003	9.72	9.621	9.841	9.72
0.294167	9.828	9.664	9.901	10.002	9.72	9.621	9.84	9.72
0.294375	9.828	9.665	9.902	10.001	9.721	9.622	9.84	9.72
0.294583	9.827	9.666	9.904	10	9.721	9.622	9.839	9.72
0.294792	9.827	9.668	9.904	9.999	9.722	9.622	9.838	9.72
0.295	9.827	9.67	9.906	9.998	9.722	9.623	9.838	9.72
0.295208	9.827	9.671	9.906	9.997	9.723	9.623	9.837	9.72
0.295417	9.827	9.673	9.907	9.996	9.723	9.623	9.836	9.719
0.295625	9.827	9.674	9.908	9.995	9.724	9.624	9.835	9.719
0.295833	9.827	9.675	9.909	9.994	9.724	9.624	9.834	9.719
0.296042	9.828	9.676	9.91	9.993	9.725	9.624	9.833	9.718
0.29625	9.828	9.678	9.911	9.993	9.725	9.624	9.832	9.718
0.296458	9.828	9.679	9.912	9.992	9.726	9.625	9.831	9.718
0.296667	9.828	9.68	9.913	9.991	9.726	9.625	9.83	9.717
0.296875	9.828	9.681	9.914	9.99	9.726	9.626	9.829	9.717
0.297083	9.828	9.682	9.915	9.99	9.726	9.626	9.828	9.716
0.297292	9.828	9.682	9.916	9.989	9.726	9.626	9.827	9.716
0.2975	9.828	9.683	9.917	9.988	9.726	9.626	9.826	9.715
0.297708	9.828	9.683	9.918	9.987	9.726	9.627	9.825	9.715
0.297917	9.827	9.684	9.919	9.987	9.726	9.627	9.825	9.714
0.298125	9.827	9.684	9.92	9.986	9.726	9.628	9.824	9.713
0.298333	9.827	9.684	9.921	9.985	9.725	9.628	9.823	9.713
0.298542	9.827	9.684	9.923	9.984	9.725	9.629	9.822	9.713
0.29875	9.827	9.684	9.924	9.983	9.724	9.63	9.821	9.712
0.298958	9.827	9.684	9.925	9.982	9.724	9.631	9.82	9.712
0.299167	9.827	9.684	9.926	9.982	9.723	9.631	9.819	9.712
0.299375	9.827	9.684	9.927	9.981	9.723	9.632	9.818	9.711
0.299583	9.826	9.684	9.928	9.98	9.722	9.632	9.818	9.711
0.299792	9.826	9.685	9.929	9.979	9.721	9.633	9.817	9.711
0.3	9.826	9.684	9.93	9.978	9.721	9.633	9.816	9.711
0.300208	9.826	9.685	9.931	9.978	9.72	9.633	9.815	9.71
0.300417	9.826	9.685	9.932	9.977	9.72	9.633	9.814	9.71
0.300625	9.826	9.685	9.933	9.976	9.72	9.633	9.813	9.711
0.300833	9.826	9.685	9.933	9.976	9.72	9.633	9.812	9.711
0.301042	9.826	9.685	9.934	9.975	9.719	9.633	9.811	9.711
0.30125	9.826	9.684	9.934	9.975	9.719	9.633	9.81	9.711
0.301458	9.826	9.684	9.935	9.975	9.719	9.633	9.809	9.711
0.301667	9.827	9.684	9.935	9.975	9.718	9.633	9.808	9.712
0.301875	9.827	9.683	9.935	9.975	9.718	9.632	9.807	9.712
0.302083	9.828	9.683	9.935	9.975	9.717	9.632	9.806	9.712
0.302292	9.829	9.683	9.935	9.975	9.717	9.632	9.805	9.711
0.3025	9.829	9.682	9.936	9.975	9.716	9.631	9.804	9.711
0.302708	9.83	9.682	9.936	9.974	9.716	9.631	9.804	9.71
0.302917	9.83	9.682	9.935	9.974	9.715	9.631	9.803	9.71
0.303125	9.831	9.681	9.935	9.974	9.715	9.63	9.802	9.709
0.303333	9.832	9.681	9.935	9.974	9.714	9.63	9.801	9.709
0.303542	9.832	9.681	9.934	9.974	9.713	9.629	9.8	9.709
0.30375	9.833	9.68	9.934	9.973	9.713	9.629	9.799	9.708
0.303958	9.834	9.68	9.934	9.973	9.712	9.628	9.799	9.707
0.304167	9.835	9.679	9.934	9.973	9.711	9.628	9.798	9.706
0.304375	9.836	9.679	9.933	9.973	9.71	9.628	9.797	9.706
0.304583	9.837	9.678	9.933	9.973	9.709	9.628	9.797	9.705
0.304792	9.838	9.677	9.932	9.973	9.709	9.628	9.796	9.704
0.305	9.839	9.676	9.932	9.974	9.708	9.628	9.797	9.704
0.305208	9.839	9.676	9.931	9.974	9.707	9.628	9.797	9.704
0.305417	9.84	9.675	9.931	9.974	9.706	9.628	9.797	9.704
0.305625	9.841	9.675	9.93	9.974	9.705	9.628	9.797	9.704
0.305833	9.842	9.675	9.93	9.975	9.704	9.628	9.797	9.703
0.306042	9.843	9.675	9.929	9.975	9.703	9.628	9.798	9.703
0.30625	9.843	9.674	9.928	9.975	9.702	9.627	9.798	9.703
0.306458	9.844	9.674	9.927	9.975	9.702	9.627	9.798	9.703
0.306667	9.846	9.673	9.926	9.975	9.701	9.628	9.799	9.703
0.306875	9.847	9.673	9.925	9.976	9.699	9.628	9.799	9.704
0.307083	9.848	9.673	9.924	9.976	9.698	9.628	9.799	9.704
0.307292	9.849	9.672	9.923	9.976	9.698	9.629	9.8	9.704
0.3075	9.85	9.672	9.922	9.976	9.697	9.629	9.8	9.704
0.307708	9.851	9.671	9.92	9.976	9.696	9.629	9.8	9.704
0.307917	9.851	9.67	9.919	9.976	9.695	9.629	9.8	9.704
0.308125	9.851	9.67	9.918	9.976	9.695	9.629	9.8	9.704
0.308333	9.851	9.67	9.917	9.976	9.694	9.629	9.8	9.703
0.308542	9.851	9.669	9.916	9.977	9.693	9.628	9.8	9.703
0.30875	9.851	9.668	9.915	9.977	9.693	9.628	9.8	9.702
0.308958	9.851	9.668	9.913	9.977	9.692	9.628	9.8	9.702
0.309167	9.851	9.667	9.912	9.977	9.692	9.628	9.8	9.702
0.309375	9.851	9.667	9.911	9.978	9.691	9.629	9.8	9.701
0.309583	9.851	9.666	9.91	9.978	9.691	9.629	9.8	9.7
0.309792	9.851	9.666	9.909	9.978	9.69	9.63	9.8	9.699
0.31	9.851	9.665	9.908	9.978	9.689	9.63	9.8	9.698
0.310208	9.851	9.665	9.906	9.979	9.688	9.631	9.8	9.698
0.310417	9.851	9.665	9.905	9.979	9.688	9.631	9.8	9.697
0.310625	9.851	9.664	9.904	9.979	9.687	9.632	9.799	9.697
0.310833	9.851	9.664	9.903	9.979	9.687	9.633	9.799	9.696
0.311042	9.85	9.664	9.902	9.979	9.687	9.633	9.799	9.696
0.31125	9.85	9.664	9.901	9.98	9.686	9.634	9.799	9.696
0.311458	9.85	9.663	9.899	9.98	9.686	9.635	9.799	9.695
0.311667	9.85	9.663	9.898	9.98	9.686	9.635	9.799	9.695
0.311875	9.85	9.663	9.896	9.981	9.686	9.636	9.798	9.695
0.312083	9.85	9.663	9.895	9.981	9.685	9.637	9.798	9.694
0.312292	9.85	9.663	9.893	9.981	9.684	9.638	9.798	9.694
0.3125	9.85	9.663	9.892	9.981	9.683	9.639	9.797	9.693
0.312708	9.85	9.662	9.891	9.981	9.682	9.64	9.797	9.693
0.312917	9.85	9.662	9.889	9.981	9.682	9.641	9.796	9.693
0.313125	9.85	9.662	9.888	9.981	9.681	9.642	9.796	9.693
0.313333	9.85	9.663	9.886	9.981	9.68	9.643	9.795	9.693
0.313542	9.85	9.663	9.885	9.981	9.68	9.644	9.795	9.692
0.31375	9.85	9.663	9.883	9.982	9.679	9.645	9.794	9.692
0.313958	9.849	9.663	9.882	9.983	9.679	9.646	9.794	9.692
0.314167	9.849	9.664	9.88	9.984	9.678	9.647	9.793	9.691
0.314375	9.848	9.664	9.879	9.985	9.677	9.648	9.793	9.691
0.314583	9.847	9.664	9.877	9.985	9.677	9.649	9.793	9.691
0.314792	9.846	9.664	9.876	9.986	9.676	9.65	9.792	9.69
0.315	9.845	9.664	9.874	9.986	9.676	9.651	9.792	9.69
0.315208	9.844	9.664	9.873	9.987	9.675	9.653	9.791	9.69
0.315417	9.844	9.665	9.871	9.987	9.675	9.654	9.791	9.689
0.315625	9.844	9.665	9.869	9.987	9.674	9.655	9.79	9.689
0.315833	9.844	9.666	9.868	9.987	9.674	9.656	9.789	9.688
0.316042	9.844	9.666	9.866	9.987	9.674	9.657	9.788	9.687
0.31625	9.843	9.666	9.864	9.987	9.673	9.658	9.787	9.687
0.316458	9.842	9.667	9.862	9.987	9.673	9.659	9.786	9.686
0.316667	9.842	9.668	9.861	9.987	9.673	9.661	9.785	9.686
0.316875	9.841	9.669	9.859	9.987	9.673	9.662	9.784	9.686
0.317083	9.841	9.669	9.857	9.987	9.673	9.663	9.784	9.685
0.317292	9.841	9.67	9.855	9.986	9.674	9.664	9.783	9.685
0.3175	9.841	9.671	9.854	9.986	9.674	9.666	9.782	9.685
0.317708	9.841	9.672	9.852	9.985	9.674	9.667	9.782	9.685
0.317917	9.841	9.673	9.85	9.984	9.675	9.668	9.781	9.686
0.318125	9.842	9.673	9.849	9.984	9.675	9.669	9.781	9.686
0.318333	9.842	9.674	9.847	9.982	9.676	9.671	9.78	9.686
0.318542	9.842	9.675	9.846	9.981	9.676	9.672	9.78	9.687
0.31875	9.842	9.675	9.844	9.98	9.677	9.673	9.78	9.687
0.318958	9.842	9.676	9.842	9.979	9.677	9.674	9.779	9.688
0.319167	9.842	9.677	9.841	9.978	9.677	9.676	9.778	9.688
0.319375	9.843	9.677	9.839	9.977	9.678	9.677	9.778	9.688
0.319583	9.843	9.678	9.838	9.976	9.678	9.678	9.777	9.689
0.319792	9.843	9.679	9.836	9.975	9.679	9.679	9.776	9.689
0.32	9.843	9.68	9.835	9.974	9.679	9.68	9.775	9.689
0.320208	9.843	9.681	9.833	9.973	9.679	9.68	9.775	9.689
0.320417	9.843	9.682	9.832	9.972	9.679	9.681	9.774	9.69
0.320625	9.843	9.683	9.83	9.97	9.679	9.682	9.773	9.691
0.320833	9.844	9.684	9.829	9.969	9.68	9.683	9.773	9.691
0.321042	9.844	9.685	9.827	9.968	9.68	9.684	9.772	9.692
0.32125	9.844	9.686	9.826	9.967	9.681	9.684	9.771	9.693
0.321458	9.844	9.687	9.825	9.966	9.682	9.685	9.77	9.693
0.321667	9.843	9.688	9.823	9.965	9.682	9.686	9.769	9.694
0.321875	9.843	9.689	9.822	9.964	9.683	9.687	9.768	9.695
0.322083	9.843	9.69	9.821	9.963	9.684	9.687	9.768	9.695
0.322292	9.843	9.691	9.82	9.962	9.684	9.688	9.767	9.695
0.3225	9.843	9.692	9.819	9.961	9.685	9.689	9.766	9.696
0.322708	9.843	9.693	9.818	9.959	9.686	9.69	9.766	9.696
0.322917	9.843	9.693	9.817	9.958	9.686	9.69	9.765	9.697
0.323125	9.843	9.694	9.816	9.957	9.687	9.691	9.764	9.697
0.323333	9.842	9.695	9.816	9.956	9.688	9.691	9.764	9.698
0.323542	9.842	9.696	9.815	9.954	9.689	9.692	9.763	9.698
0.32375	9.842	9.697	9.815	9.953	9.69	9.692	9.762	9.698
0.323958	9.842	9.697	9.814	9.952	9.691	9.692	9.761	9.699
0.324167	9.842	9.698	9.814	9.95	9.692	9.693	9.76	9.699
0.324375	9.842	9.699	9.813	9.949	9.693	9.693	9.76	9.699
0.324583	9.842	9.7	9.813	9.948	9.695	9.693	9.759	9.7
0.324792	9.842	9.7	9.813	9.947	9.696	9.693	9.758	9.7
0.325	9.842	9.701	9.813	9.946	9.697	9.693	9.758	9.7
0.325208	9.842	9.701	9.813	9.945	9.699	9.694	9.758	9.701
0.325417	9.842	9.701	9.813	9.944	9.7	9.694	9.758	9.701
0.325625	9.842	9.701	9.813	9.943	9.701	9.694	9.757	9.701
0.325833	9.842	9.701	9.812	9.942	9.703	9.694	9.757	9.702
0.326042	9.842	9.701	9.812	9.941	9.704	9.694	9.757	9.702
0.32625	9.843	9.701	9.812	9.94	9.706	9.694	9.757	9.703
0.326458	9.843	9.701	9.812	9.939	9.707	9.693	9.757	9.704
0.326667	9.844	9.701	9.812	9.938	9.709	9.693	9.756	9.704
0.326875	9.844	9.7	9.812	9.937	9.71	9.693	9.756	9.705
0.327083	9.844	9.7	9.812	9.937	9.712	9.693	9.755	9.705
0.327292	9.845	9.7	9.811	9.936	9.713	9.693	9.755	9.705
0.3275	9.845	9.7	9.811	9.936	9.714	9.692	9.755	9.706
0.327708	9.845	9.7	9.811	9.935	9.715	9.692	9.754	9.706
0.327917	9.846	9.699	9.81	9.935	9.716	9.692	9.754	9.706
0.328125	9.846	9.699	9.81	9.935	9.717	9.691	9.754	9.706
0.328333	9.847	9.699	9.809	9.935	9.718	9.691	9.753	9.706
0.328542	9.848	9.699	9.809	9.935	9.719	9.69	9.753	9.706
0.32875	9.848	9.699	9.808	9.935	9.721	9.69	9.752	9.707
0.328958	9.849	9.699	9.808	9.935	9.722	9.689	9.752	9.707
0.329167	9.85	9.699	9.807	9.935	9.724	9.688	9.751	9.708
0.329375	9.851	9.699	9.807	9.934	9.725	9.687	9.751	9.708
0.329583	9.852	9.699	9.807	9.934	9.726	9.686	9.75	9.708
0.329792	9.853	9.699	9.806	9.934	9.728	9.685	9.749	9.708
0.33	9.854	9.698	9.806	9.934	9.729	9.684	9.749	9.708
0.330208	9.855	9.698	9.806	9.934	9.73	9.683	9.748	9.708
0.330417	9.855	9.697	9.806	9.934	9.731	9.681	9.747	9.708
0.330625	9.856	9.696	9.805	9.934	9.732	9.68	9.747	9.708
0.330833	9.857	9.696	9.805	9.934	9.733	9.678	9.746	9.708
0.331042	9.858	9.695	9.804	9.934	9.734	9.677	9.746	9.708
0.33125	9.859	9.695	9.804	9.934	9.735	9.675	9.745	9.708
0.331458	9.86	9.694	9.803	9.934	9.736	9.674	9.744	9.708
0.331667	9.861	9.693	9.802	9.934	9.737	9.673	9.744	9.708
0.331875	9.862	9.692	9.801	9.934	9.738	9.672	9.743	9.708
0.332083	9.863	9.692	9.801	9.935	9.739	9.671	9.742	9.708
0.332292	9.864	9.691	9.8	9.935	9.74	9.67	9.742	9.708
0.3325	9.865	9.69	9.799	9.936	9.74	9.669	9.741	9.707
0.332708	9.866	9.689	9.798	9.936	9.741	9.668	9.74	9.707
0.332917	9.866	9.689	9.797	9.937	9.742	9.667	9.739	9.707
0.333125	9.867	9.688	9.796	9.937	9.742	9.666	9.738	9.706
0.333333	9.868	9.687	9.795	9.938	9.743	9.666	9.737	9.706
0.333542	9.868	9.687	9.794	9.938	9.744	9.665	9.736	9.705
0.33375	9.869	9.686	9.794	9.938	9.744	9.664	9.735	9.705
0.333958	9.87	9.686	9.793	9.939	9.744	9.663	9.734	9.704
0.334167	9.871	9.685	9.792	9.939	9.744	9.662	9.733	9.704
0.334375	9.872	9.685	9.792	9.939	9.744	9.66	9.732	9.704
0.334583	9.873	9.684	9.791	9.939	9.744	9.658	9.731	9.704
0.334792	9.873	9.683	9.79	9.94	9.744	9.657	9.73	9.704
0.335	9.874	9.683	9.79	9.94	9.744	9.656	9.729	9.704
0.335208	9.874	9.682	9.789	9.941	9.744	9.654	9.728	9.703
0.335417	9.875	9.682	9.788	9.941	9.744	9.653	9.727	9.703
0.335625	9.875	9.681	9.787	9.941	9.744	9.652	9.726	9.703
0.335833	9.875	9.68	9.786	9.942	9.744	9.651	9.726	9.702
0.336042	9.876	9.68	9.786	9.942	9.744	9.65	9.725	9.701
0.33625	9.876	9.679	9.785	9.943	9.744	9.649	9.724	9.701
0.336458	9.876	9.679	9.784	9.943	9.743	9.648	9.723	9.701
0.336667	9.877	9.678	9.784	9.943	9.743	9.647	9.722	9.7
0.336875	9.877	9.677	9.783	9.944	9.743	9.645	9.721	9.699
0.337083	9.878	9.676	9.783	9.944	9.743	9.644	9.721	9.699
0.337292	9.878	9.676	9.782	9.944	9.743	9.643	9.72	9.699
0.3375	9.879	9.675	9.781	9.944	9.743	9.642	9.72	9.699
0.337708	9.879	9.675	9.781	9.945	9.743	9.641	9.72	9.698
0.337917	9.879	9.674	9.78	9.945	9.743	9.641	9.72	9.698
0.338125	9.88	9.673	9.779	9.945	9.742	9.64	9.719	9.697
0.338333	9.88	9.672	9.779	9.945	9.742	9.64	9.719	9.697
0.338542	9.88	9.672	9.778	9.945	9.742	9.639	9.719	9.696
0.33875	9.881	9.671	9.777	9.945	9.741	9.639	9.719	9.696
0.338958	9.881	9.67	9.777	9.946	9.74	9.638	9.719	9.696
0.339167	9.881	9.67	9.776	9.946	9.74	9.638	9.719	9.695
0.339375	9.882	9.67	9.776	9.946	9.74	9.637	9.719	9.695
0.339583	9.882	9.67	9.776	9.946	9.74	9.637	9.719	9.695
0.339792	9.882	9.67	9.775	9.946	9.74	9.637	9.719	9.695
0.34	9.882	9.67	9.775	9.946	9.74	9.636	9.719	9.695
0.340208	9.883	9.67	9.774	9.946	9.739	9.636	9.719	9.696
0.340417	9.883	9.669	9.774	9.946	9.739	9.636	9.719	9.696
0.340625	9.882	9.669	9.773	9.946	9.739	9.636	9.72	9.696
0.340833	9.882	9.669	9.773	9.947	9.739	9.636	9.72	9.697
0.341042	9.882	9.669	9.773	9.947	9.74	9.636	9.72	9.697
0.34125	9.882	9.669	9.772	9.948	9.74	9.635	9.72	9.697
0.341458	9.882	9.669	9.772	9.948	9.74	9.635	9.721	9.697
0.341667	9.882	9.669	9.771	9.948	9.74	9.634	9.721	9.698
0.341875	9.882	9.669	9.771	9.949	9.741	9.634	9.721	9.698
0.342083	9.882	9.669	9.77	9.949	9.741	9.633	9.722	9.699
0.342292	9.882	9.669	9.769	9.949	9.741	9.633	9.722	9.699
0.3425	9.882	9.668	9.769	9.95	9.741	9.633	9.723	9.7
0.342708	9.882	9.668	9.768	9.95	9.741	9.633	9.723	9.7
0.342917	9.881	9.668	9.768	9.95	9.741	9.633	9.723	9.7
0.343125	9.881	9.668	9.767	9.951	9.742	9.633	9.724	9.701
0.343333	9.881	9.667	9.766	9.952	9.742	9.633	9.724	9.701
0.343542	9.881	9.667	9.765	9.953	9.742	9.633	9.724	9.702
0.34375	9.88	9.667	9.765	9.953	9.742	9.633	9.725	9.702
0.343958	9.88	9.667	9.764	9.954	9.742	9.633	9.725	9.702
0.344167	9.88	9.667	9.763	9.955	9.742	9.634	9.725	9.702
0.344375	9.88	9.666	9.762	9.956	9.743	9.634	9.726	9.703
0.344583	9.88	9.666	9.76	9.956	9.743	9.634	9.726	9.703
0.344792	9.88	9.666	9.76	9.957	9.743	9.634	9.726	9.703
0.345	9.88	9.665	9.759	9.958	9.743	9.634	9.726	9.703
0.345208	9.88	9.664	9.758	9.959	9.743	9.634	9.727	9.704
0.345417	9.88	9.664	9.757	9.96	9.743	9.634	9.727	9.704
0.345625	9.88	9.664	9.757	9.96	9.743	9.634	9.728	9.704
0.345833	9.879	9.663	9.756	9.961	9.743	9.634	9.728	9.704
0.346042	9.879	9.663	9.755	9.962	9.743	9.634	9.729	9.704
0.34625	9.879	9.663	9.754	9.963	9.743	9.634	9.73	9.704
0.346458	9.879	9.663	9.754	9.964	9.743	9.634	9.731	9.704
0.346667	9.879	9.663	9.753	9.964	9.743	9.634	9.731	9.704
0.346875	9.879	9.663	9.753	9.965	9.743	9.635	9.732	9.704
0.347083	9.879	9.662	9.752	9.966	9.744	9.635	9.733	9.704
0.347292	9.879	9.661	9.752	9.966	9.744	9.635	9.733	9.704
0.3475	9.879	9.661	9.751	9.967	9.744	9.635	9.734	9.704
0.347708	9.879	9.661	9.75	9.968	9.744	9.635	9.735	9.704
0.347917	9.879	9.66	9.749	9.968	9.744	9.635	9.735	9.704
0.348125	9.879	9.66	9.749	9.969	9.745	9.635	9.736	9.705
0.348333	9.879	9.66	9.748	9.97	9.745	9.635	9.736	9.704
0.348542	9.878	9.66	9.747	9.971	9.745	9.635	9.737	9.704
0.34875	9.878	9.66	9.746	9.971	9.745	9.635	9.737	9.704
0.348958	9.877	9.659	9.745	9.972	9.746	9.635	9.738	9.704
0.349167	9.877	9.659	9.744	9.973	9.746	9.634	9.738	9.704
0.349375	9.876	9.659	9.744	9.974	9.746	9.634	9.739	9.704
0.349583	9.876	9.659	9.743	9.975	9.747	9.633	9.739	9.704
0.349792	9.875	9.659	9.742	9.976	9.747	9.633	9.74	9.704
0.35	9.875	9.659	9.741	9.977	9.747	9.633	9.74	9.704
0.350208	9.874	9.659	9.741	9.977	9.747	9.632	9.74	9.704
0.350417	9.874	9.659	9.74	9.978	9.748	9.632	9.74	9.704
0.350625	9.874	9.659	9.74	9.979	9.747	9.632	9.74	9.704
0.350833	9.874	9.659	9.739	9.979	9.747	9.632	9.741	9.704
0.351042	9.874	9.659	9.739	9.98	9.747	9.632	9.741	9.704
0.35125	9.874	9.659	9.739	9.981	9.747	9.632	9.741	9.705
0.351458	9.875	9.659	9.739	9.982	9.747	9.632	9.741	9.705
0.351667	9.875	9.659	9.739	9.984	9.747	9.632	9.741	9.705
0.351875	9.875	9.659	9.739	9.985	9.748	9.633	9.741	9.706
0.352083	9.875	9.659	9.739	9.986	9.748	9.633	9.741	9.706
0.352292	9.875	9.659	9.739	9.987	9.748	9.633	9.74	9.706
0.3525	9.875	9.659	9.739	9.988	9.749	9.633	9.74	9.707
0.352708	9.875	9.659	9.739	9.989	9.749	9.633	9.74	9.708
0.352917	9.875	9.659	9.739	9.99	9.749	9.633	9.739	9.708
0.353125	9.875	9.66	9.739	9.99	9.75	9.633	9.739	9.709
0.353333	9.876	9.66	9.739	9.99	9.751	9.633	9.738	9.71
0.353542	9.876	9.659	9.739	9.991	9.751	9.634	9.738	9.71
0.35375	9.875	9.659	9.739	9.991	9.752	9.634	9.738	9.711
0.353958	9.875	9.66	9.739	9.991	9.753	9.634	9.737	9.712
0.354167	9.876	9.66	9.739	9.991	9.754	9.635	9.737	9.714
0.354375	9.876	9.66	9.739	9.992	9.755	9.635	9.737	9.715
0.354583	9.876	9.661	9.739	9.992	9.756	9.635	9.736	9.716
0.354792	9.877	9.661	9.74	9.992	9.757	9.635	9.735	9.718
0.355	9.877	9.661	9.74	9.992	9.758	9.635	9.734	9.719
0.355208	9.877	9.662	9.74	9.993	9.759	9.636	9.733	9.719
0.355417	9.878	9.662	9.74	9.993	9.76	9.636	9.732	9.72
0.355625	9.879	9.662	9.74	9.993	9.761	9.637	9.731	9.722
0.355833	9.879	9.663	9.74	9.994	9.762	9.638	9.73	9.723
0.356042	9.88	9.663	9.74	9.994	9.763	9.638	9.729	9.724
0.35625	9.88	9.663	9.74	9.995	9.764	9.638	9.728	9.724
0.356458	9.881	9.664	9.741	9.996	9.765	9.639	9.727	9.725
0.356667	9.881	9.664	9.741	9.996	9.765	9.639	9.726	9.726
0.356875	9.882	9.665	9.741	9.997	9.766	9.639	9.724	9.726
0.357083	9.882	9.665	9.741	9.998	9.767	9.639	9.724	9.727
0.357292	9.882	9.665	9.741	9.999	9.768	9.639	9.723	9.728
0.3575	9.882	9.666	9.741	10	9.769	9.639	9.722	9.729
0.357708	9.883	9.666	9.741	10.001	9.77	9.638	9.721	9.729
0.357917	9.884	9.666	9.742	10.002	9.771	9.638	9.72	9.73
0.358125	9.885	9.667	9.742	10.002	9.771	9.638	9.72	9.731
0.358333	9.886	9.667	9.742	10.002	9.772	9.638	9.719	9.732
0.358542	9.887	9.667	9.742	10.003	9.773	9.638	9.719	9.733
0.35875	9.888	9.667	9.743	10.003	9.774	9.637	9.718	9.734
0.358958	9.889	9.667	9.743	10.003	9.775	9.637	9.718	9.736
0.359167	9.89	9.667	9.743	10.003	9.776	9.637	9.718	9.737
0.359375	9.891	9.667	9.743	10.003	9.777	9.636	9.717	9.739
0.359583	9.893	9.667	9.743	10.003	9.778	9.636	9.717	9.74
0.359792	9.894	9.667	9.743	10.003	9.778	9.635	9.717	9.741
0.36	9.895	9.667	9.743	10.002	9.779	9.635	9.716	9.743
0.360208	9.896	9.667	9.743	10.002	9.78	9.634	9.716	9.744
0.360417	9.897	9.666	9.743	10.001	9.781	9.633	9.716	9.745
0.360625	9.897	9.666	9.743	10.001	9.782	9.632	9.716	9.746
0.360833	9.899	9.666	9.743	10	9.783	9.631	9.715	9.747
0.361042	9.9	9.666	9.743	10	9.783	9.631	9.715	9.747
0.36125	9.9	9.666	9.743	10	9.784	9.63	9.715	9.748
0.361458	9.901	9.666	9.743	10	9.784	9.629	9.715	9.749
0.361667	9.902	9.666	9.743	9.999	9.785	9.628	9.715	9.749
0.361875	9.903	9.666	9.743	9.999	9.785	9.627	9.715	9.75
0.362083	9.904	9.666	9.743	9.999	9.785	9.626	9.715	9.75
0.362292	9.905	9.665	9.743	10	9.786	9.625	9.715	9.751
0.3625	9.906	9.665	9.743	10	9.786	9.624	9.715	9.751
0.362708	9.906	9.665	9.743	10.001	9.786	9.623	9.715	9.752
0.362917	9.907	9.665	9.742	10.002	9.786	9.622	9.715	9.752
0.363125	9.908	9.665	9.742	10.002	9.786	9.621	9.715	9.753
0.363333	9.908	9.665	9.742	10.003	9.786	9.62	9.715	9.753
0.363542	9.909	9.665	9.742	10.003	9.786	9.619	9.715	9.753
0.36375	9.91	9.665	9.742	10.003	9.786	9.618	9.715	9.754
0.363958	9.91	9.664	9.742	10.002	9.786	9.617	9.715	9.754
0.364167	9.911	9.664	9.742	10.002	9.786	9.616	9.714	9.754
0.364375	9.911	9.663	9.742	10.002	9.786	9.614	9.714	9.754
0.364583	9.911	9.663	9.741	10.002	9.786	9.613	9.713	9.754
0.364792	9.911	9.663	9.741	10.002	9.786	9.611	9.713	9.754
0.365	9.912	9.663	9.741	10.001	9.786	9.61	9.713	9.754
0.365208	9.912	9.662	9.741	10.001	9.786	9.608	9.712	9.754
0.365417	9.911	9.662	9.741	10.001	9.786	9.607	9.712	9.754
0.365625	9.911	9.661	9.741	10.001	9.786	9.605	9.712	9.755
0.365833	9.911	9.66	9.741	10.002	9.786	9.604	9.712	9.755
0.366042	9.911	9.66	9.741	10.002	9.786	9.602	9.712	9.755
0.36625	9.911	9.659	9.741	10.002	9.786	9.601	9.711	9.755
0.366458	9.912	9.658	9.741	10.002	9.786	9.599	9.711	9.755
0.366667	9.912	9.658	9.74	10.002	9.786	9.598	9.711	9.755
0.366875	9.912	9.657	9.74	10.003	9.785	9.597	9.71	9.755
0.367083	9.912	9.657	9.74	10.003	9.785	9.595	9.71	9.755
0.367292	9.912	9.656	9.74	10.004	9.785	9.594	9.709	9.755
0.3675	9.912	9.656	9.739	10.004	9.785	9.592	9.709	9.754
0.367708	9.911	9.655	9.739	10.005	9.784	9.591	9.708	9.754
0.367917	9.911	9.655	9.739	10.005	9.784	9.589	9.708	9.753
0.368125	9.91	9.655	9.739	10.006	9.783	9.588	9.707	9.752
0.368333	9.909	9.654	9.739	10.006	9.782	9.587	9.706	9.752
0.368542	9.909	9.654	9.739	10.006	9.781	9.585	9.706	9.751
0.36875	9.908	9.654	9.739	10.007	9.781	9.584	9.706	9.75
0.368958	9.907	9.654	9.738	10.007	9.78	9.583	9.705	9.749
0.369167	9.906	9.654	9.738	10.007	9.779	9.581	9.705	9.748
0.369375	9.906	9.654	9.738	10.008	9.779	9.58	9.705	9.747
0.369583	9.906	9.654	9.737	10.008	9.778	9.579	9.705	9.746
0.369792	9.906	9.654	9.737	10.008	9.778	9.578	9.705	9.746
0.37	9.906	9.654	9.737	10.009	9.777	9.577	9.705	9.745
0.370208	9.905	9.653	9.736	10.009	9.776	9.576	9.705	9.744
0.370417	9.905	9.653	9.736	10.009	9.776	9.576	9.705	9.743
0.370625	9.905	9.653	9.736	10.01	9.775	9.575	9.705	9.743
0.370833	9.905	9.653	9.735	10.01	9.775	9.575	9.705	9.742
0.371042	9.905	9.653	9.735	10.01	9.774	9.574	9.705	9.741
0.37125	9.906	9.653	9.734	10.011	9.773	9.574	9.706	9.74
0.371458	9.906	9.653	9.734	10.011	9.773	9.573	9.706	9.74
0.371667	9.906	9.653	9.734	10.011	9.772	9.573	9.706	9.739
0.371875	9.906	9.653	9.733	10.011	9.771	9.572	9.707	9.738
0.372083	9.906	9.653	9.733	10.011	9.771	9.572	9.708	9.738
0.372292	9.906	9.652	9.732	10.011	9.77	9.571	9.709	9.737
0.3725	9.906	9.652	9.731	10.011	9.769	9.571	9.711	9.737
0.372708	9.906	9.652	9.731	10.011	9.769	9.571	9.712	9.736
0.372917	9.906	9.652	9.73	10.011	9.768	9.57	9.714	9.736
0.373125	9.907	9.651	9.729	10.011	9.767	9.57	9.715	9.735
0.373333	9.907	9.65	9.728	10.012	9.766	9.57	9.716	9.734
0.373542	9.907	9.65	9.727	10.012	9.765	9.57	9.718	9.733
0.37375	9.907	9.649	9.727	10.011	9.764	9.57	9.719	9.733
0.373958	9.907	9.649	9.726	10.011	9.762	9.57	9.721	9.733
0.374167	9.907	9.649	9.725	10.011	9.761	9.57	9.722	9.732
0.374375	9.908	9.648	9.724	10.011	9.76	9.57	9.724	9.732
0.374583	9.908	9.648	9.723	10.011	9.758	9.57	9.725	9.731
0.374792	9.908	9.648	9.723	10.01	9.757	9.571	9.726	9.731
0.375	9.909	9.648	9.722	10.01	9.756	9.571	9.727	9.73
0.375208	9.909	9.648	9.721	10.009	9.754	9.571	9.728	9.73
0.375417	9.909	9.648	9.721	10.009	9.753	9.571	9.728	9.73
0.375625	9.909	9.647	9.721	10.009	9.751	9.572	9.729	9.729
0.375833	9.909	9.647	9.72	10.008	9.749	9.572	9.73	9.729
0.376042	9.909	9.647	9.72	10.008	9.748	9.573	9.73	9.728
0.37625	9.908	9.647	9.72	10.008	9.746	9.574	9.731	9.728
0.376458	9.908	9.647	9.72	10.007	9.745	9.574	9.733	9.727
0.376667	9.908	9.647	9.72	10.007	9.743	9.575	9.734	9.726
0.376875	9.908	9.647	9.72	10.007	9.742	9.576	9.735	9.726
0.377083	9.908	9.646	9.719	10.007	9.74	9.576	9.737	9.726
0.377292	9.908	9.646	9.719	10.007	9.739	9.576	9.738	9.725
0.3775	9.908	9.646	9.719	10.007	9.738	9.577	9.739	9.725
0.377708	9.908	9.646	9.719	10.007	9.737	9.577	9.741	9.725
0.377917	9.908	9.646	9.719	10.007	9.737	9.577	9.742	9.724
0.378125	9.908	9.646	9.719	10.007	9.736	9.578	9.743	9.724
0.378333	9.907	9.646	9.719	10.007	9.735	9.578	9.745	9.724
0.378542	9.907	9.645	9.719	10.007	9.734	9.578	9.746	9.724
0.37875	9.907	9.645	9.719	10.008	9.732	9.579	9.747	9.724
0.378958	9.906	9.645	9.719	10.008	9.731	9.58	9.749	9.724
0.379167	9.905	9.644	9.719	10.008	9.73	9.581	9.75	9.723
0.379375	9.904	9.644	9.719	10.008	9.729	9.582	9.751	9.723
0.379583	9.903	9.643	9.719	10.008	9.727	9.582	9.753	9.723
0.379792	9.902	9.643	9.719	10.008	9.726	9.583	9.754	9.723
0.38	9.901	9.643	9.719	10.008	9.725	9.584	9.755	9.722
0.380208	9.901	9.643	9.719	10.008	9.724	9.585	9.757	9.722
0.380417	9.9	9.643	9.719	10.008	9.723	9.586	9.758	9.722
0.380625	9.899	9.643	9.719	10.008	9.722	9.587	9.759	9.722
0.380833	9.898	9.643	9.719	10.008	9.72	9.589	9.76	9.721
0.381042	9.897	9.643	9.72	10.008	9.72	9.59	9.761	9.721
0.38125	9.896	9.643	9.72	10.008	9.719	9.59	9.762	9.721
0.381458	9.895	9.643	9.72	10.008	9.718	9.591	9.764	9.72
0.381667	9.895	9.644	9.721	10.008	9.717	9.592	9.765	9.72
0.381875	9.894	9.644	9.722	10.008	9.716	9.593	9.766	9.72
0.382083	9.893	9.645	9.722	10.008	9.715	9.594	9.766	9.72
0.382292	9.892	9.645	9.723	10.008	9.715	9.595	9.767	9.719
0.3825	9.891	9.646	9.725	10.007	9.714	9.596	9.768	9.719
0.382708	9.89	9.646	9.726	10.007	9.713	9.597	9.769	9.719
0.382917	9.89	9.646	9.727	10.006	9.713	9.598	9.771	9.719
0.383125	9.89	9.647	9.728	10.006	9.712	9.599	9.772	9.718
0.383333	9.889	9.647	9.728	10.006	9.712	9.6	9.773	9.718
0.383542	9.889	9.647	9.729	10.006	9.711	9.6	9.774	9.717
0.38375	9.888	9.648	9.73	10.006	9.711	9.601	9.775	9.717
0.383958	9.888	9.648	9.73	10.005	9.711	9.602	9.776	9.717
0.384167	9.887	9.648	9.73	10.005	9.711	9.603	9.777	9.717
0.384375	9.887	9.649	9.731	10.005	9.711	9.604	9.778	9.716
0.384583	9.887	9.649	9.731	10.005	9.711	9.605	9.779	9.716
0.384792	9.886	9.65	9.732	10.005	9.712	9.606	9.78	9.716
0.385	9.886	9.65	9.732	10.004	9.712	9.608	9.782	9.716
0.385208	9.886	9.651	9.733	10.004	9.712	9.608	9.783	9.716
0.385417	9.886	9.651	9.733	10.004	9.712	9.609	9.784	9.715
0.385625	9.885	9.652	9.733	10.004	9.711	9.61	9.785	9.715
0.385833	9.885	9.653	9.734	10.003	9.711	9.611	9.786	9.715
0.386042	9.885	9.653	9.734	10.003	9.711	9.612	9.788	9.715
0.38625	9.885	9.654	9.735	10.002	9.711	9.613	9.789	9.715
0.386458	9.884	9.655	9.735	10.002	9.711	9.614	9.79	9.715
0.386667	9.884	9.655	9.735	10.002	9.711	9.615	9.791	9.714
0.386875	9.884	9.656	9.736	10.002	9.711	9.616	9.792	9.714
0.387083	9.884	9.657	9.736	10.001	9.711	9.617	9.793	9.714
0.387292	9.883	9.657	9.737	10.001	9.711	9.618	9.794	9.713
0.3875	9.883	9.658	9.737	10.001	9.71	9.619	9.795	9.713
0.387708	9.883	9.659	9.738	10.001	9.71	9.62	9.796	9.713
0.387917	9.883	9.66	9.738	10.001	9.71	9.62	9.797	9.712
0.388125	9.883	9.661	9.739	10	9.71	9.621	9.798	9.712
0.388333	9.882	9.661	9.739	10	9.709	9.621	9.799	9.712
0.388542	9.882	9.662	9.74	10	9.709	9.622	9.8	9.712
0.38875	9.882	9.663	9.74	10	9.71	9.622	9.801	9.711
0.388958	9.881	9.664	9.74	10	9.71	9.622	9.802	9.711
0.389167	9.881	9.664	9.741	10	9.71	9.622	9.802	9.711
0.389375	9.88	9.664	9.741	9.999	9.71	9.622	9.803	9.711
0.389583	9.88	9.665	9.742	9.999	9.709	9.622	9.804	9.711
0.389792	9.88	9.665	9.743	10	9.709	9.622	9.805	9.711
0.39	9.879	9.665	9.743	10	9.709	9.622	9.805	9.711
0.390208	9.879	9.665	9.744	10.001	9.709	9.622	9.805	9.71
0.390417	9.879	9.666	9.744	10.001	9.708	9.622	9.806	9.71
0.390625	9.879	9.666	9.745	10.001	9.708	9.622	9.807	9.71
0.390833	9.879	9.666	9.745	10.001	9.708	9.622	9.807	9.709
0.391042	9.879	9.666	9.746	10.001	9.708	9.621	9.808	9.709
0.39125	9.878	9.667	9.746	10.001	9.707	9.621	9.808	9.708
0.391458	9.878	9.667	9.746	10.001	9.707	9.62	9.809	9.708
0.391667	9.878	9.667	9.747	10	9.707	9.62	9.809	9.708
0.391875	9.877	9.667	9.747	10.001	9.706	9.619	9.81	9.707
0.392083	9.877	9.668	9.747	10.001	9.706	9.618	9.81	9.707
0.392292	9.877	9.668	9.747	10.001	9.706	9.618	9.811	9.706
0.3925	9.877	9.669	9.748	10.001	9.705	9.617	9.811	9.705
0.392708	9.877	9.669	9.749	10.002	9.705	9.616	9.811	9.705
0.392917	9.876	9.67	9.749	10.002	9.705	9.615	9.811	9.704
0.393125	9.876	9.67	9.75	10.002	9.705	9.613	9.811	9.704
0.393333	9.876	9.67	9.752	10.002	9.705	9.612	9.811	9.703
0.393542	9.876	9.671	9.753	10.001	9.705	9.611	9.811	9.702
0.39375	9.875	9.671	9.754	10.001	9.705	9.61	9.81	9.702
0.393958	9.875	9.671	9.755	10.001	9.705	9.608	9.81	9.701
0.394167	9.875	9.671	9.756	10.001	9.705	9.607	9.809	9.7
0.394375	9.875	9.671	9.757	10	9.705	9.606	9.809	9.699
0.394583	9.875	9.671	9.758	10	9.705	9.604	9.808	9.699
0.394792	9.875	9.671	9.759	10	9.704	9.603	9.807	9.698
0.395	9.875	9.671	9.76	10	9.704	9.602	9.806	9.697
0.395208	9.875	9.671	9.761	9.999	9.704	9.6	9.806	9.697
0.395417	9.875	9.671	9.761	9.999	9.704	9.598	9.805	9.696
0.395625	9.874	9.671	9.762	9.999	9.703	9.597	9.804	9.696
0.395833	9.874	9.671	9.763	9.999	9.703	9.595	9.803	9.695
0.396042	9.874	9.67	9.764	9.999	9.703	9.594	9.802	9.695
0.39625	9.874	9.67	9.764	9.998	9.702	9.592	9.801	9.695
0.396458	9.874	9.67	9.765	9.998	9.702	9.59	9.8	9.694
0.396667	9.874	9.669	9.765	9.998	9.702	9.589	9.799	9.694
0.396875	9.874	9.669	9.765	9.998	9.703	9.587	9.798	9.694
0.397083	9.874	9.668	9.765	9.998	9.703	9.585	9.797	9.693
0.397292	9.874	9.668	9.765	9.998	9.703	9.583	9.796	9.693
0.3975	9.873	9.668	9.765	9.998	9.703	9.582	9.794	9.692
0.397708	9.873	9.667	9.765	9.998	9.703	9.58	9.793	9.692
0.397917	9.873	9.667	9.765	9.997	9.703	9.579	9.793	9.691
0.398125	9.873	9.667	9.765	9.997	9.703	9.577	9.791	9.691
0.398333	9.873	9.667	9.765	9.997	9.703	9.576	9.79	9.69
0.398542	9.874	9.667	9.765	9.997	9.703	9.575	9.79	9.69
0.39875	9.874	9.667	9.765	9.997	9.703	9.573	9.789	9.689
0.398958	9.874	9.666	9.765	9.997	9.703	9.572	9.789	9.689
0.399167	9.874	9.666	9.766	9.996	9.702	9.571	9.789	9.688
0.399375	9.874	9.666	9.766	9.995	9.702	9.57	9.788	9.687
0.399583	9.874	9.666	9.766	9.995	9.702	9.569	9.788	9.687
0.399792	9.874	9.665	9.766	9.994	9.702	9.569	9.788	9.686
0.4	9.875	9.664	9.766	9.993	9.701	9.568	9.788	9.685
0.400208	9.875	9.664	9.766	9.993	9.701	9.568	9.789	9.685
0.400417	9.874	9.663	9.766	9.993	9.701	9.567	9.789	9.684
0.400625	9.874	9.663	9.766	9.993	9.701	9.566	9.789	9.683
0.400833	9.874	9.662	9.766	9.992	9.701	9.565	9.789	9.682
0.401042	9.873	9.661	9.766	9.992	9.701	9.565	9.789	9.681
0.40125	9.873	9.661	9.766	9.991	9.7	9.564	9.789	9.681
0.401458	9.873	9.66	9.766	9.991	9.7	9.564	9.789	9.68
0.401667	9.872	9.659	9.766	9.99	9.699	9.563	9.79	9.678
0.401875	9.871	9.659	9.766	9.989	9.699	9.563	9.79	9.677
0.402083	9.87	9.658	9.766	9.988	9.698	9.562	9.79	9.676
0.402292	9.87	9.657	9.766	9.988	9.697	9.561	9.791	9.675
0.4025	9.869	9.657	9.766	9.987	9.697	9.561	9.791	9.674
0.402708	9.868	9.656	9.765	9.987	9.696	9.56	9.792	9.673
0.402917	9.868	9.655	9.765	9.987	9.695	9.559	9.792	9.673
0.403125	9.867	9.654	9.765	9.987	9.694	9.558	9.793	9.672
0.403333	9.866	9.654	9.765	9.987	9.693	9.557	9.794	9.672
0.403542	9.865	9.653	9.765	9.987	9.692	9.556	9.794	9.672
0.40375	9.864	9.652	9.765	9.987	9.691	9.555	9.795	9.671
0.403958	9.863	9.652	9.764	9.988	9.69	9.553	9.796	9.671
0.404167	9.862	9.651	9.764	9.988	9.69	9.552	9.796	9.67
0.404375	9.861	9.65	9.764	9.988	9.688	9.551	9.797	9.67
0.404583	9.86	9.65	9.764	9.988	9.688	9.55	9.798	9.669
0.404792	9.859	9.649	9.763	9.989	9.687	9.549	9.798	9.668
0.405	9.858	9.649	9.763	9.989	9.686	9.548	9.799	9.667
0.405208	9.857	9.648	9.763	9.989	9.685	9.546	9.8	9.666
0.405417	9.856	9.648	9.763	9.99	9.684	9.546	9.801	9.665
0.405625	9.855	9.648	9.762	9.99	9.683	9.545	9.802	9.664
0.405833	9.854	9.647	9.762	9.99	9.682	9.544	9.803	9.663
0.406042	9.853	9.647	9.762	9.99	9.681	9.543	9.805	9.662
0.40625	9.852	9.647	9.762	9.99	9.68	9.542	9.806	9.661
0.406458	9.851	9.647	9.762	9.99	9.679	9.541	9.807	9.66
0.406667	9.85	9.646	9.762	9.99	9.678	9.541	9.808	9.659
0.406875	9.85	9.646	9.762	9.99	9.677	9.54	9.809	9.659
0.407083	9.849	9.646	9.762	9.989	9.677	9.539	9.81	9.658
0.407292	9.849	9.646	9.762	9.989	9.675	9.538	9.81	9.657
0.4075	9.849	9.646	9.762	9.989	9.674	9.537	9.811	9.656
0.407708	9.848	9.645	9.761	9.989	9.673	9.537	9.811	9.655
0.407917	9.847	9.645	9.761	9.989	9.672	9.536	9.812	9.655
0.408125	9.847	9.644	9.761	9.989	9.671	9.535	9.812	9.654
0.408333	9.846	9.644	9.761	9.989	9.67	9.534	9.812	9.654
0.408542	9.846	9.644	9.761	9.99	9.669	9.533	9.812	9.653
0.40875	9.845	9.644	9.76	9.99	9.667	9.533	9.812	9.653
0.408958	9.845	9.644	9.76	9.991	9.666	9.532	9.812	9.652
0.409167	9.844	9.645	9.759	9.991	9.664	9.531	9.812	9.651
0.409375	9.844	9.645	9.759	9.992	9.663	9.53	9.813	9.651
0.409583	9.843	9.645	9.759	9.993	9.662	9.529	9.813	9.65
0.409792	9.843	9.646	9.759	9.994	9.66	9.528	9.813	9.65
0.41	9.843	9.646	9.758	9.995	9.659	9.528	9.813	9.65
0.410208	9.843	9.647	9.758	9.996	9.657	9.527	9.814	9.65
0.410417	9.843	9.647	9.757	9.998	9.656	9.526	9.814	9.65
0.410625	9.844	9.648	9.757	9.999	9.655	9.525	9.814	9.65
0.410833	9.844	9.648	9.756	10	9.653	9.524	9.815	9.65
0.411042	9.844	9.649	9.756	10.001	9.652	9.523	9.815	9.649
0.41125	9.844	9.649	9.755	10.002	9.651	9.522	9.815	9.649
0.411458	9.845	9.649	9.755	10.002	9.65	9.521	9.816	9.648
0.411667	9.846	9.649	9.755	10.004	9.649	9.52	9.816	9.648
0.411875	9.846	9.65	9.754	10.004	9.648	9.52	9.816	9.647
0.412083	9.846	9.65	9.754	10.005	9.648	9.519	9.816	9.646
0.412292	9.847	9.65	9.754	10.005	9.647	9.519	9.816	9.645
0.4125	9.847	9.651	9.753	10.005	9.646	9.519	9.817	9.644
0.412708	9.848	9.651	9.753	10.005	9.646	9.519	9.817	9.643
0.412917	9.848	9.652	9.753	10.006	9.645	9.519	9.818	9.641
0.413125	9.849	9.653	9.753	10.006	9.645	9.519	9.818	9.64
0.413333	9.85	9.653	9.753	10.006	9.644	9.52	9.819	9.639
0.413542	9.85	9.654	9.753	10.007	9.644	9.52	9.819	9.639
0.41375	9.85	9.655	9.753	10.008	9.643	9.52	9.819	9.638
0.413958	9.851	9.655	9.753	10.008	9.642	9.52	9.819	9.637
0.414167	9.852	9.656	9.753	10.009	9.642	9.521	9.82	9.636
0.414375	9.853	9.656	9.753	10.008	9.641	9.522	9.82	9.635
0.414583	9.853	9.657	9.753	10.008	9.641	9.522	9.821	9.634
0.414792	9.854	9.657	9.753	10.008	9.64	9.523	9.821	9.634
0.415	9.854	9.657	9.753	10.009	9.639	9.523	9.822	9.633
0.415208	9.855	9.658	9.753	10.009	9.639	9.524	9.822	9.632
0.415417	9.855	9.658	9.753	10.009	9.638	9.524	9.823	9.632
0.415625	9.855	9.658	9.753	10.01	9.638	9.524	9.823	9.631
0.415833	9.856	9.658	9.752	10.01	9.637	9.525	9.823	9.63
0.416042	9.856	9.659	9.752	10.011	9.637	9.526	9.824	9.629
0.41625	9.856	9.659	9.752	10.012	9.636	9.526	9.824	9.629
[truncated: 46,000 more rows]

## Sheet: Suppl. Fig. 4
Time (min)	With SDS 0 min	with SDS 30 min		no SDS 0 min	No SDS 30 min
0	9.702	9.968		9.867	9.74
0.000208333	9.702	9.969		9.867	9.74
0.000416667	9.703	9.97		9.868	9.74
0.000625	9.703	9.971		9.869	9.74
0.000833333	9.704	9.971		9.869	9.74
0.00104167	9.704	9.972		9.87	9.74
0.00125	9.705	9.972		9.871	9.741
0.00145833	9.705	9.973		9.872	9.741
0.00166667	9.706	9.974		9.872	9.741
0.001875	9.706	9.974		9.873	9.742
0.00208333	9.707	9.974		9.874	9.742
0.00229167	9.707	9.974		9.875	9.743
0.0025	9.708	9.974		9.876	9.743
0.00270833	9.709	9.973		9.876	9.744
0.00291667	9.709	9.973		9.877	9.744
0.003125	9.71	9.974		9.878	9.745
0.00333333	9.71	9.973		9.878	9.746
0.00354167	9.711	9.973		9.879	9.747
0.00375	9.711	9.973		9.88	9.748
0.00395833	9.712	9.973		9.881	9.748
0.00416667	9.713	9.972		9.881	9.749
0.004375	9.713	9.972		9.882	9.75
0.00458333	9.713	9.972		9.882	9.751
0.00479167	9.713	9.972		9.883	9.751
0.005	9.714	9.972		9.883	9.752
0.00520833	9.714	9.972		9.883	9.753
0.00541667	9.714	9.973		9.883	9.753
0.005625	9.715	9.974		9.883	9.754
0.00583333	9.716	9.975		9.883	9.755
0.00604167	9.716	9.975		9.883	9.756
0.00625	9.717	9.976		9.883	9.756
0.00645833	9.717	9.977		9.883	9.757
0.00666667	9.718	9.977		9.884	9.759
0.006875	9.719	9.978		9.884	9.76
0.00708333	9.719	9.978		9.884	9.761
0.00729167	9.72	9.979		9.884	9.761
0.0075	9.721	9.979		9.884	9.762
0.00770833	9.722	9.979		9.884	9.763
0.00791667	9.723	9.979		9.884	9.764
0.008125	9.723	9.979		9.884	9.765
0.00833333	9.724	9.979		9.884	9.766
0.00854167	9.724	9.979		9.884	9.767
0.00875	9.724	9.978		9.884	9.768
0.00895833	9.724	9.978		9.884	9.768
0.00916667	9.724	9.977		9.884	9.769
0.009375	9.724	9.977		9.884	9.77
0.00958333	9.724	9.976		9.884	9.772
0.00979167	9.723	9.976		9.884	9.773
0.01	9.723	9.975		9.883	9.774
0.0102083	9.722	9.975		9.883	9.775
0.0104167	9.722	9.974		9.883	9.776
0.010625	9.721	9.973		9.883	9.777
0.0108333	9.721	9.973		9.883	9.779
0.0110417	9.72	9.972		9.883	9.779
0.01125	9.72	9.971		9.883	9.78
0.0114583	9.72	9.97		9.883	9.781
0.0116667	9.719	9.97		9.883	9.782
0.011875	9.719	9.969		9.882	9.783
0.0120833	9.719	9.969		9.882	9.784
0.0122917	9.718	9.968		9.882	9.785
0.0125	9.717	9.967		9.882	9.787
0.0127083	9.717	9.967		9.882	9.787
0.0129167	9.716	9.966		9.881	9.789
0.013125	9.716	9.965		9.881	9.79
0.0133333	9.715	9.965		9.881	9.791
0.0135417	9.715	9.965		9.88	9.792
0.01375	9.714	9.964		9.88	9.792
0.0139583	9.714	9.963		9.88	9.793
0.0141667	9.713	9.963		9.88	9.793
0.014375	9.713	9.962		9.88	9.794
0.0145833	9.712	9.962		9.88	9.795
0.0147917	9.712	9.961		9.88	9.796
0.015	9.711	9.96		9.88	9.796
0.0152083	9.711	9.96		9.88	9.796
0.0154167	9.71	9.96		9.88	9.795
0.015625	9.71	9.96		9.88	9.795
0.0158333	9.71	9.96		9.88	9.794
0.0160417	9.71	9.96		9.879	9.794
0.01625	9.709	9.96		9.879	9.793
0.0164583	9.709	9.96		9.878	9.792
0.0166667	9.709	9.961		9.878	9.792
0.016875	9.708	9.961		9.878	9.791
0.0170833	9.707	9.962		9.878	9.791
0.0172917	9.706	9.962		9.878	9.79
0.0175	9.706	9.962		9.878	9.79
0.0177083	9.706	9.963		9.878	9.789
0.0179167	9.706	9.963		9.878	9.789
0.018125	9.705	9.963		9.878	9.789
0.0183333	9.705	9.964		9.877	9.789
0.0185417	9.705	9.964		9.877	9.788
0.01875	9.704	9.965		9.877	9.788
0.0189583	9.704	9.965		9.878	9.788
0.0191667	9.703	9.966		9.88	9.787
0.019375	9.703	9.967		9.881	9.787
0.0195833	9.702	9.967		9.881	9.787
0.0197917	9.702	9.967		9.882	9.786
0.02	9.702	9.968		9.883	9.786
0.0202083	9.702	9.968		9.883	9.786
0.0204167	9.702	9.969		9.884	9.786
0.020625	9.702	9.969		9.884	9.785
0.0208333	9.701	9.97		9.884	9.785
0.0210417	9.701	9.97		9.885	9.784
0.02125	9.701	9.97		9.885	9.784
0.0214583	9.701	9.97		9.886	9.783
0.0216667	9.7	9.97		9.886	9.783
0.021875	9.7	9.97		9.887	9.782
0.0220833	9.7	9.97		9.887	9.782
0.0222917	9.7	9.971		9.888	9.781
0.0225	9.701	9.972		9.888	9.781
0.0227083	9.701	9.973		9.889	9.78
0.0229167	9.701	9.973		9.89	9.779
0.023125	9.701	9.974		9.891	9.779
0.0233333	9.701	9.975		9.891	9.778
0.0235417	9.701	9.976		9.892	9.777
0.02375	9.701	9.976		9.893	9.777
0.0239583	9.701	9.977		9.893	9.776
0.0241667	9.701	9.978		9.894	9.776
0.024375	9.701	9.978		9.895	9.775
0.0245833	9.701	9.978		9.895	9.775
0.0247917	9.701	9.979		9.896	9.775
0.025	9.701	9.979		9.897	9.774
0.0252083	9.701	9.979		9.898	9.774
0.0254167	9.701	9.978		9.898	9.774
0.025625	9.702	9.978		9.899	9.773
0.0258333	9.702	9.978		9.9	9.773
0.0260417	9.702	9.978		9.901	9.772
0.02625	9.703	9.978		9.902	9.772
0.0264583	9.703	9.978		9.902	9.772
0.0266667	9.703	9.978		9.903	9.771
0.026875	9.703	9.978		9.903	9.771
0.0270833	9.703	9.978		9.904	9.771
0.0272917	9.703	9.978		9.905	9.771
0.0275	9.702	9.978		9.905	9.77
0.0277083	9.702	9.978		9.906	9.77
0.0279167	9.702	9.978		9.906	9.77
0.028125	9.702	9.978		9.906	9.77
0.0283333	9.702	9.979		9.906	9.769
0.0285417	9.702	9.979		9.906	9.769
0.02875	9.702	9.978		9.906	9.769
0.0289583	9.702	9.978		9.907	9.769
0.0291667	9.703	9.978		9.907	9.769
0.029375	9.703	9.978		9.907	9.768
0.0295833	9.703	9.977		9.907	9.768
0.0297917	9.703	9.977		9.907	9.768
0.03	9.703	9.977		9.907	9.768
0.0302083	9.703	9.976		9.907	9.768
0.0304167	9.703	9.976		9.907	9.768
0.030625	9.704	9.975		9.907	9.768
0.0308333	9.704	9.975		9.907	9.768
0.0310417	9.705	9.974		9.907	9.769
0.03125	9.705	9.974		9.907	9.769
0.0314583	9.706	9.974		9.907	9.769
0.0316667	9.706	9.973		9.907	9.77
0.031875	9.706	9.973		9.907	9.77
0.0320833	9.706	9.972		9.907	9.771
0.0322917	9.706	9.972		9.906	9.772
0.0325	9.706	9.972		9.906	9.772
0.0327083	9.706	9.971		9.906	9.773
0.0329167	9.707	9.971		9.905	9.774
0.033125	9.707	9.971		9.905	9.775
0.0333333	9.707	9.971		9.904	9.776
0.0335417	9.707	9.971		9.903	9.777
0.03375	9.707	9.971		9.902	9.778
0.0339583	9.707	9.971		9.901	9.779
0.0341667	9.706	9.972		9.9	9.78
0.034375	9.706	9.973		9.899	9.78
0.0345833	9.706	9.974		9.898	9.781
0.0347917	9.706	9.974		9.897	9.782
0.035	9.706	9.975		9.896	9.782
0.0352083	9.707	9.976		9.895	9.783
0.0354167	9.707	9.977		9.894	9.784
0.035625	9.707	9.978		9.893	9.785
0.0358333	9.707	9.979		9.892	9.786
0.0360417	9.707	9.98		9.892	9.786
0.03625	9.707	9.981		9.891	9.787
0.0364583	9.707	9.982		9.89	9.787
0.0366667	9.707	9.983		9.889	9.787
0.036875	9.707	9.983		9.889	9.788
0.0370833	9.707	9.984		9.888	9.788
0.0372917	9.707	9.985		9.887	9.788
0.0375	9.706	9.986		9.886	9.788
0.0377083	9.706	9.986		9.885	9.788
0.0379167	9.706	9.987		9.884	9.788
0.038125	9.706	9.988		9.883	9.789
0.0383333	9.706	9.989		9.883	9.789
0.0385417	9.705	9.99		9.882	9.789
0.03875	9.705	9.99		9.882	9.79
0.0389583	9.704	9.991		9.881	9.79
0.0391667	9.704	9.992		9.881	9.79
0.039375	9.704	9.992		9.881	9.79
0.0395833	9.703	9.993		9.881	9.79
0.0397917	9.702	9.994		9.88	9.791
0.04	9.701	9.995		9.88	9.791
0.0402083	9.7	9.995		9.88	9.791
0.0404167	9.699	9.996		9.88	9.792
0.040625	9.698	9.997		9.88	9.792
0.0408333	9.697	9.997		9.88	9.792
0.0410417	9.696	9.998		9.88	9.792
0.04125	9.695	9.998		9.88	9.792
0.0414583	9.694	9.999		9.88	9.792
0.0416667	9.693	10		9.88	9.792
0.041875	9.693	10		9.88	9.792
0.0420833	9.692	10.001		9.88	9.792
0.0422917	9.691	10.001		9.88	9.792
0.0425	9.69	10.001		9.88	9.792
0.0427083	9.689	10.001		9.88	9.791
0.0429167	9.688	10.002		9.88	9.79
0.043125	9.687	10.002		9.88	9.789
0.0433333	9.685	10.002		9.881	9.789
0.0435417	9.684	10.001		9.881	9.789
0.04375	9.683	10.001		9.881	9.788
0.0439583	9.681	10.001		9.881	9.789
0.0441667	9.68	10.001		9.881	9.789
0.044375	9.679	10.001		9.882	9.789
0.0445833	9.677	10.002		9.882	9.789
0.0447917	9.676	10.001		9.882	9.79
0.045	9.675	10.001		9.882	9.79
0.0452083	9.673	10.001		9.882	9.79
0.0454167	9.672	10		9.882	9.79
0.045625	9.671	10		9.882	9.79
0.0458333	9.669	10		9.883	9.791
0.0460417	9.668	10		9.883	9.791
0.04625	9.666	10		9.883	9.792
0.0464583	9.665	9.999		9.883	9.791
0.0466667	9.664	9.999		9.883	9.792
0.046875	9.663	10		9.883	9.791
0.0470833	9.662	10		9.883	9.792
0.0472917	9.661	10		9.883	9.793
0.0475	9.659	9.999		9.884	9.793
0.0477083	9.658	9.999		9.884	9.793
0.0479167	9.657	9.999		9.884	9.793
0.048125	9.656	9.999		9.884	9.793
0.0483333	9.655	9.998		9.884	9.793
0.0485417	9.655	9.998		9.884	9.793
0.04875	9.654	9.998		9.884	9.793
0.0489583	9.652	9.997		9.884	9.793
0.0491667	9.651	9.997		9.884	9.793
0.049375	9.65	9.996		9.884	9.793
0.0495833	9.649	9.996		9.884	9.794
0.0497917	9.649	9.996		9.884	9.795
0.05	9.648	9.996		9.884	9.795
0.0502083	9.646	9.997		9.884	9.796
0.0504167	9.645	9.997		9.884	9.796
0.050625	9.644	9.997		9.884	9.796
0.0508333	9.643	9.997		9.884	9.796
0.0510417	9.642	9.997		9.884	9.797
0.05125	9.641	9.996		9.884	9.797
0.0514583	9.64	9.996		9.884	9.797
0.0516667	9.639	9.996		9.884	9.798
0.051875	9.638	9.996		9.884	9.799
0.0520833	9.637	9.996		9.884	9.799
0.0522917	9.636	9.997		9.884	9.8
0.0525	9.635	9.997		9.884	9.801
0.0527083	9.634	9.997		9.884	9.801
0.0529167	9.633	9.998		9.884	9.801
0.053125	9.632	9.998		9.884	9.801
0.0533333	9.631	9.998		9.883	9.8
0.0535417	9.63	9.998		9.883	9.8
0.05375	9.629	9.998		9.883	9.8
0.0539583	9.628	9.998		9.883	9.799
0.0541667	9.627	9.998		9.883	9.799
0.054375	9.626	9.998		9.883	9.799
0.0545833	9.625	9.998		9.883	9.798
0.0547917	9.623	9.998		9.883	9.798
0.055	9.622	9.997		9.883	9.798
0.0552083	9.621	9.997		9.883	9.798
0.0554167	9.62	9.996		9.884	9.797
0.055625	9.619	9.995		9.884	9.797
0.0558333	9.618	9.994		9.884	9.797
0.0560417	9.617	9.994		9.884	9.797
0.05625	9.616	9.993		9.885	9.797
0.0564583	9.615	9.993		9.885	9.796
0.0566667	9.614	9.993		9.885	9.796
0.056875	9.613	9.992		9.886	9.795
0.0570833	9.612	9.992		9.886	9.795
0.0572917	9.611	9.991		9.886	9.794
0.0575	9.61	9.991		9.887	9.794
0.0577083	9.608	9.991		9.887	9.794
0.0579167	9.608	9.991		9.888	9.794
0.058125	9.607	9.991		9.888	9.794
0.0583333	9.607	9.99		9.888	9.794
0.0585417	9.607	9.991		9.889	9.794
0.05875	9.608	9.991		9.89	9.793
0.0589583	9.608	9.991		9.89	9.793
0.0591667	9.608	9.992		9.89	9.793
0.059375	9.609	9.992		9.891	9.792
0.0595833	9.61	9.992		9.892	9.792
0.0597917	9.61	9.992		9.892	9.791
0.06	9.61	9.992		9.893	9.79
0.0602083	9.611	9.993		9.893	9.789
0.0604167	9.611	9.993		9.894	9.788
0.060625	9.611	9.993		9.895	9.787
0.0608333	9.612	9.993		9.896	9.786
0.0610417	9.612	9.993		9.896	9.786
0.06125	9.613	9.993		9.897	9.785
0.0614583	9.613	9.994		9.898	9.785
0.0616667	9.614	9.994		9.899	9.784
0.061875	9.614	9.994		9.899	9.784
0.0620833	9.615	9.995		9.9	9.783
0.0622917	9.616	9.996		9.901	9.783
0.0625	9.617	9.996		9.902	9.782
0.0627083	9.618	9.997		9.903	9.782
0.0629167	9.619	9.997		9.903	9.782
0.063125	9.62	9.998		9.904	9.781
0.0633333	9.621	9.998		9.905	9.781
0.0635417	9.622	9.999		9.906	9.781
0.06375	9.622	9.999		9.906	9.78
0.0639583	9.623	10		9.907	9.779
0.0641667	9.624	10.001		9.908	9.779
0.064375	9.625	10.002		9.908	9.778
0.0645833	9.625	10.003		9.909	9.778
0.0647917	9.626	10.004		9.91	9.777
0.065	9.627	10.005		9.91	9.778
0.0652083	9.628	10.006		9.911	9.778
0.0654167	9.628	10.007		9.912	9.778
0.065625	9.629	10.008		9.912	9.778
0.0658333	9.63	10.009		9.913	9.779
0.0660417	9.63	10.01		9.914	9.779
0.06625	9.631	10.011		9.915	9.779
0.0664583	9.632	10.012		9.916	9.78
0.0666667	9.633	10.013		9.916	9.78
0.066875	9.634	10.014		9.917	9.781
0.0670833	9.635	10.015		9.917	9.781
0.0672917	9.636	10.016		9.918	9.781
0.0675	9.636	10.018		9.918	9.782
0.0677083	9.637	10.018		9.919	9.782
0.0679167	9.637	10.019		9.919	9.782
0.068125	9.638	10.02		9.919	9.782
0.0683333	9.638	10.021		9.92	9.782
0.0685417	9.639	10.022		9.92	9.783
0.06875	9.639	10.023		9.92	9.783
0.0689583	9.64	10.023		9.92	9.783
0.0691667	9.64	10.024		9.92	9.783
0.069375	9.641	10.025		9.92	9.783
0.0695833	9.641	10.026		9.92	9.783
0.0697917	9.642	10.027		9.921	9.783
0.07	9.642	10.027		9.921	9.783
0.0702083	9.643	10.027		9.921	9.783
0.0704167	9.643	10.028		9.922	9.783
0.070625	9.643	10.028		9.922	9.783
0.0708333	9.644	10.028		9.923	9.783
0.0710417	9.644	10.028		9.923	9.783
0.07125	9.645	10.029		9.923	9.783
0.0714583	9.645	10.029		9.924	9.783
0.0716667	9.646	10.029		9.924	9.784
0.071875	9.646	10.03		9.925	9.784
0.0720833	9.646	10.03		9.925	9.784
0.0722917	9.647	10.03		9.926	9.784
0.0725	9.647	10.031		9.927	9.784
0.0727083	9.647	10.031		9.927	9.785
0.0729167	9.648	10.031		9.928	9.785
0.073125	9.648	10.031		9.928	9.785
0.0733333	9.648	10.031		9.929	9.786
0.0735417	9.649	10.031		9.93	9.786
0.07375	9.649	10.031		9.93	9.787
0.0739583	9.649	10.031		9.93	9.787
0.0741667	9.65	10.031		9.931	9.788
0.074375	9.65	10.03		9.931	9.789
0.0745833	9.65	10.03		9.932	9.789
0.0747917	9.651	10.031		9.932	9.79
0.075	9.651	10.031		9.932	9.79
0.0752083	9.652	10.031		9.932	9.79
0.0754167	9.652	10.031		9.932	9.791
0.075625	9.652	10.032		9.932	9.791
0.0758333	9.653	10.032		9.932	9.792
0.0760417	9.653	10.032		9.932	9.792
0.07625	9.653	10.032		9.932	9.792
0.0764583	9.654	10.032		9.932	9.793
0.0766667	9.655	10.032		9.932	9.793
0.076875	9.656	10.032		9.932	9.793
0.0770833	9.657	10.032		9.931	9.794
0.0772917	9.657	10.032		9.931	9.794
0.0775	9.658	10.032		9.931	9.795
0.0777083	9.659	10.032		9.931	9.795
0.0779167	9.659	10.031		9.931	9.795
0.078125	9.66	10.031		9.932	9.796
0.0783333	9.66	10.03		9.931	9.796
0.0785417	9.661	10.03		9.931	9.796
0.07875	9.661	10.029		9.931	9.797
0.0789583	9.661	10.029		9.93	9.797
0.0791667	9.661	10.029		9.929	9.798
0.079375	9.661	10.028		9.929	9.799
0.0795833	9.661	10.028		9.928	9.8
0.0797917	9.662	10.028		9.927	9.801
0.08	9.663	10.028		9.927	9.801
0.0802083	9.663	10.028		9.926	9.802
0.0804167	9.664	10.028		9.925	9.803
0.080625	9.664	10.028		9.925	9.804
0.0808333	9.663	10.028		9.924	9.805
0.0810417	9.663	10.027		9.924	9.805
0.08125	9.664	10.027		9.923	9.806
0.0814583	9.664	10.026		9.923	9.807
0.0816667	9.665	10.026		9.922	9.807
0.081875	9.665	10.025		9.922	9.808
0.0820833	9.666	10.025		9.921	9.808
0.0822917	9.667	10.024		9.921	9.809
0.0825	9.668	10.024		9.92	9.809
0.0827083	9.668	10.023		9.92	9.81
0.0829167	9.669	10.023		9.919	9.81
0.083125	9.671	10.022		9.919	9.81
0.0833333	9.672	10.021		9.919	9.811
0.0835417	9.673	10.02		9.919	9.811
0.08375	9.675	10.019		9.919	9.812
0.0839583	9.676	10.018		9.919	9.812
0.0841667	9.677	10.017		9.919	9.812
0.084375	9.679	10.016		9.919	9.813
0.0845833	9.68	10.015		9.919	9.813
0.0847917	9.681	10.014		9.919	9.814
0.085	9.682	10.013		9.919	9.814
0.0852083	9.683	10.011		9.919	9.815
0.0854167	9.684	10.01		9.919	9.815
0.085625	9.685	10.009		9.92	9.816
0.0858333	9.686	10.008		9.92	9.817
0.0860417	9.686	10.006		9.92	9.818
0.08625	9.687	10.005		9.92	9.819
0.0864583	9.687	10.004		9.92	9.819
0.0866667	9.688	10.003		9.92	9.82
0.086875	9.689	10.001		9.921	9.821
0.0870833	9.69	10		9.921	9.822
0.0872917	9.691	9.999		9.921	9.823
0.0875	9.692	9.998		9.921	9.824
0.0877083	9.693	9.997		9.921	9.824
0.0879167	9.694	9.997		9.922	9.825
0.088125	9.695	9.996		9.922	9.826
0.0883333	9.696	9.995		9.922	9.827
0.0885417	9.698	9.994		9.922	9.827
0.08875	9.699	9.993		9.923	9.827
0.0889583	9.7	9.992		9.923	9.828
0.0891667	9.701	9.992		9.923	9.828
0.089375	9.702	9.991		9.923	9.828
0.0895833	9.703	9.99		9.923	9.829
0.0897917	9.704	9.989		9.923	9.828
0.09	9.705	9.989		9.923	9.828
0.0902083	9.706	9.988		9.922	9.828
0.0904167	9.707	9.988		9.922	9.828
0.090625	9.708	9.988		9.922	9.828
0.0908333	9.709	9.988		9.921	9.828
0.0910417	9.71	9.988		9.921	9.828
0.09125	9.712	9.988		9.921	9.828
0.0914583	9.713	9.988		9.92	9.827
0.0916667	9.714	9.988		9.92	9.827
0.091875	9.715	9.988		9.92	9.827
0.0920833	9.716	9.987		9.919	9.827
0.0922917	9.717	9.987		9.919	9.828
0.0925	9.718	9.987		9.919	9.828
0.0927083	9.719	9.987		9.918	9.828
0.0929167	9.72	9.987		9.918	9.829
0.093125	9.721	9.987		9.918	9.829
0.0933333	9.722	9.987		9.917	9.83
0.0935417	9.722	9.988		9.917	9.83
0.09375	9.723	9.988		9.916	9.83
0.0939583	9.723	9.988		9.916	9.83
0.0941667	9.723	9.987		9.916	9.83
0.094375	9.724	9.987		9.915	9.83
0.0945833	9.724	9.987		9.915	9.831
0.0947917	9.725	9.987		9.914	9.83
0.095	9.725	9.987		9.914	9.83
0.0952083	9.726	9.988		9.914	9.83
0.0954167	9.726	9.988		9.913	9.83
0.095625	9.727	9.988		9.913	9.83
0.0958333	9.728	9.989		9.912	9.829
0.0960417	9.729	9.989		9.912	9.829
0.09625	9.729	9.989		9.912	9.829
0.0964583	9.73	9.989		9.912	9.829
0.0966667	9.731	9.989		9.912	9.829
0.096875	9.731	9.989		9.912	9.829
0.0970833	9.732	9.988		9.911	9.828
0.0972917	9.732	9.988		9.911	9.827
0.0975	9.732	9.989		9.911	9.827
0.0977083	9.732	9.989		9.911	9.826
0.0979167	9.732	9.989		9.911	9.827
0.098125	9.732	9.99		9.911	9.827
0.0983333	9.732	9.99		9.911	9.827
0.0985417	9.732	9.99		9.911	9.828
0.09875	9.732	9.991		9.911	9.828
0.0989583	9.733	9.991		9.911	9.828
0.0991667	9.733	9.991		9.911	9.829
0.099375	9.734	9.991		9.911	9.829
0.0995833	9.734	9.991		9.911	9.83
0.0997917	9.734	9.991		9.911	9.83
0.1	9.734	9.991		9.911	9.83
0.100208	9.734	9.99		9.911	9.83
0.100417	9.734	9.99		9.911	9.83
0.100625	9.734	9.989		9.911	9.831
0.100833	9.733	9.989		9.911	9.831
0.101042	9.733	9.989		9.911	9.831
0.10125	9.733	9.989		9.91	9.831
0.101458	9.733	9.989		9.91	9.831
0.101667	9.733	9.989		9.91	9.831
0.101875	9.733	9.989		9.909	9.83
0.102083	9.734	9.989		9.909	9.83
0.102292	9.734	9.989		9.909	9.83
0.1025	9.734	9.989		9.908	9.83
0.102708	9.735	9.99		9.908	9.83
0.102917	9.735	9.99		9.908	9.83
0.103125	9.735	9.99		9.908	9.83
0.103333	9.736	9.991		9.908	9.83
0.103542	9.736	9.991		9.908	9.83
0.10375	9.736	9.992		9.907	9.83
0.103958	9.737	9.993		9.906	9.83
0.104167	9.737	9.993		9.906	9.831
0.104375	9.737	9.994		9.906	9.831
0.104583	9.738	9.994		9.906	9.83
0.104792	9.738	9.995		9.905	9.83
0.105	9.738	9.996		9.905	9.83
0.105208	9.739	9.997		9.905	9.83
0.105417	9.739	9.998		9.905	9.83
0.105625	9.739	9.999		9.905	9.83
0.105833	9.739	10		9.904	9.83
0.106042	9.74	10		9.904	9.83
0.10625	9.74	10.001		9.904	9.83
0.106458	9.74	10.002		9.904	9.83
0.106667	9.74	10.003		9.904	9.83
0.106875	9.741	10.004		9.904	9.831
0.107083	9.741	10.005		9.904	9.831
0.107292	9.741	10.006		9.904	9.831
0.1075	9.741	10.007		9.904	9.831
0.107708	9.741	10.008		9.904	9.831
0.107917	9.741	10.009		9.903	9.831
0.108125	9.741	10.01		9.903	9.831
0.108333	9.74	10.011		9.903	9.831
0.108542	9.74	10.012		9.903	9.83
0.10875	9.739	10.012		9.902	9.83
0.108958	9.738	10.013		9.902	9.83
0.109167	9.738	10.014		9.902	9.83
0.109375	9.738	10.015		9.901	9.83
0.109583	9.737	10.016		9.901	9.83
0.109792	9.737	10.017		9.9	9.83
0.11	9.737	10.018		9.899	9.83
0.110208	9.737	10.019		9.898	9.83
0.110417	9.737	10.02		9.897	9.83
0.110625	9.737	10.021		9.897	9.83
0.110833	9.737	10.022		9.896	9.83
0.111042	9.737	10.023		9.895	9.83
0.11125	9.737	10.024		9.894	9.83
0.111458	9.737	10.025		9.893	9.83
0.111667	9.737	10.025		9.892	9.829
0.111875	9.736	10.026		9.892	9.828
0.112083	9.736	10.027		9.89	9.828
0.112292	9.735	10.027		9.889	9.827
0.1125	9.735	10.028		9.888	9.827
0.112708	9.735	10.028		9.887	9.826
0.112917	9.734	10.028		9.886	9.826
0.113125	9.734	10.029		9.885	9.825
0.113333	9.734	10.03		9.884	9.825
0.113542	9.733	10.03		9.883	9.825
0.11375	9.733	10.03		9.881	9.824
0.113958	9.733	10.031		9.88	9.824
0.114167	9.733	10.031		9.878	9.824
0.114375	9.732	10.031		9.877	9.823
0.114583	9.732	10.031		9.876	9.823
0.114792	9.731	10.031		9.874	9.822
0.115	9.731	10.031		9.872	9.822
0.115208	9.731	10.032		9.87	9.822
0.115417	9.73	10.032		9.869	9.822
0.115625	9.73	10.032		9.867	9.821
0.115833	9.729	10.032		9.864	9.821
0.116042	9.729	10.032		9.862	9.821
0.11625	9.728	10.032		9.86	9.82
0.116458	9.728	10.032		9.858	9.82
0.116667	9.728	10.033		9.856	9.82
0.116875	9.727	10.033		9.854	9.819
0.117083	9.726	10.033		9.852	9.819
0.117292	9.725	10.034		9.85	9.818
0.1175	9.724	10.034		9.848	9.818
0.117708	9.724	10.034		9.846	9.818
0.117917	9.723	10.035		9.844	9.818
0.118125	9.723	10.035		9.842	9.818
0.118333	9.722	10.036		9.84	9.818
0.118542	9.721	10.036		9.838	9.817
0.11875	9.72	10.037		9.837	9.817
0.118958	9.72	10.037		9.835	9.817
0.119167	9.719	10.038		9.834	9.817
0.119375	9.719	10.038		9.832	9.817
0.119583	9.718	10.038		9.831	9.817
0.119792	9.717	10.038		9.829	9.817
0.12	9.716	10.039		9.828	9.817
0.120208	9.716	10.039		9.827	9.817
0.120417	9.715	10.04		9.826	9.817
0.120625	9.714	10.04		9.824	9.818
0.120833	9.713	10.041		9.823	9.818
0.121042	9.712	10.042		9.821	9.818
0.12125	9.711	10.042		9.82	9.818
0.121458	9.71	10.042		9.818	9.818
0.121667	9.709	10.043		9.816	9.819
0.121875	9.708	10.043		9.815	9.819
0.122083	9.707	10.043		9.813	9.819
0.122292	9.705	10.044		9.812	9.819
0.1225	9.704	10.044		9.81	9.819
0.122708	9.703	10.044		9.809	9.819
0.122917	9.702	10.044		9.808	9.819
0.123125	9.701	10.044		9.807	9.819
0.123333	9.701	10.045		9.806	9.819
0.123542	9.7	10.045		9.805	9.819
0.12375	9.699	10.045		9.804	9.819
0.123958	9.698	10.046		9.803	9.819
0.124167	9.698	10.046		9.802	9.818
0.124375	9.697	10.046		9.801	9.818
0.124583	9.697	10.047		9.801	9.817
0.124792	9.696	10.047		9.8	9.817
0.125	9.695	10.047		9.8	9.817
0.125208	9.695	10.047		9.8	9.816
0.125417	9.694	10.047		9.799	9.816
0.125625	9.694	10.047		9.799	9.816
0.125833	9.693	10.047		9.799	9.815
0.126042	9.693	10.047		9.798	9.815
0.12625	9.692	10.047		9.798	9.815
0.126458	9.692	10.047		9.799	9.814
0.126667	9.692	10.048		9.799	9.814
0.126875	9.691	10.048		9.799	9.814
0.127083	9.691	10.048		9.799	9.813
0.127292	9.691	10.048		9.799	9.813
0.1275	9.69	10.049		9.798	9.812
0.127708	9.69	10.049		9.798	9.812
0.127917	9.69	10.049		9.798	9.812
0.128125	9.69	10.049		9.798	9.811
0.128333	9.69	10.05		9.797	9.811
0.128542	9.69	10.05		9.797	9.811
0.12875	9.69	10.051		9.798	9.81
0.128958	9.691	10.051		9.798	9.81
0.129167	9.691	10.051		9.798	9.809
0.129375	9.691	10.052		9.798	9.808
0.129583	9.691	10.052		9.798	9.807
0.129792	9.691	10.052		9.798	9.806
0.13	9.691	10.053		9.799	9.805
0.130208	9.691	10.053		9.799	9.804
0.130417	9.691	10.053		9.799	9.803
0.130625	9.692	10.054		9.799	9.802
0.130833	9.692	10.054		9.8	9.801
0.131042	9.692	10.055		9.8	9.799
0.13125	9.692	10.055		9.8	9.798
0.131458	9.691	10.056		9.8	9.797
0.131667	9.692	10.057		9.801	9.796
0.131875	9.692	10.057		9.801	9.795
0.132083	9.692	10.058		9.801	9.794
0.132292	9.692	10.059		9.802	9.794
0.1325	9.692	10.059		9.802	9.793
0.132708	9.692	10.06		9.802	9.792
0.132917	9.692	10.061		9.802	9.791
0.133125	9.691	10.062		9.803	9.79
0.133333	9.69	10.063		9.803	9.789
0.133542	9.69	10.064		9.803	9.788
0.13375	9.69	10.065		9.803	9.787
0.133958	9.689	10.066		9.804	9.786
0.134167	9.689	10.067		9.804	9.786
0.134375	9.689	10.067		9.805	9.785
0.134583	9.689	10.068		9.805	9.784
0.134792	9.688	10.069		9.805	9.783
0.135	9.688	10.07		9.806	9.782
0.135208	9.688	10.071		9.806	9.781
0.135417	9.688	10.072		9.806	9.78
0.135625	9.687	10.073		9.807	9.779
0.135833	9.687	10.074		9.807	9.778
0.136042	9.687	10.075		9.807	9.777
0.13625	9.688	10.076		9.807	9.777
0.136458	9.688	10.077		9.807	9.776
0.136667	9.689	10.078		9.808	9.775
0.136875	9.69	10.078		9.808	9.774
0.137083	9.69	10.079		9.809	9.773
0.137292	9.691	10.08		9.809	9.772
0.1375	9.691	10.081		9.81	9.772
0.137708	9.692	10.081		9.81	9.772
0.137917	9.692	10.081		9.811	9.771
0.138125	9.692	10.082		9.811	9.771
0.138333	9.692	10.082		9.812	9.771
0.138542	9.692	10.082		9.812	9.771
0.13875	9.692	10.083		9.812	9.771
0.138958	9.692	10.083		9.813	9.771
0.139167	9.692	10.083		9.813	9.771
0.139375	9.692	10.083		9.813	9.771
0.139583	9.693	10.084		9.813	9.771
0.139792	9.693	10.084		9.814	9.772
0.14	9.693	10.084		9.814	9.772
0.140208	9.694	10.084		9.815	9.773
0.140417	9.694	10.084		9.815	9.773
0.140625	9.694	10.084		9.816	9.773
0.140833	9.695	10.083		9.816	9.774
0.141042	9.695	10.083		9.817	9.774
0.14125	9.695	10.082		9.817	9.774
0.141458	9.696	10.081		9.818	9.775
0.141667	9.696	10.081		9.818	9.775
0.141875	9.696	10.081		9.818	9.775
0.142083	9.697	10.081		9.819	9.776
0.142292	9.697	10.08		9.82	9.776
0.1425	9.698	10.08		9.82	9.776
0.142708	9.699	10.079		9.821	9.777
0.142917	9.7	10.079		9.821	9.777
0.143125	9.701	10.079		9.821	9.777
0.143333	9.701	10.078		9.821	9.777
0.143542	9.702	10.078		9.821	9.777
0.14375	9.704	10.078		9.821	9.778
0.143958	9.705	10.078		9.821	9.778
0.144167	9.706	10.077		9.821	9.778
0.144375	9.707	10.077		9.82	9.778
0.144583	9.708	10.076		9.82	9.778
0.144792	9.71	10.076		9.82	9.778
0.145	9.711	10.075		9.82	9.778
0.145208	9.711	10.075		9.82	9.778
0.145417	9.712	10.074		9.82	9.778
0.145625	9.713	10.074		9.819	9.778
0.145833	9.713	10.073		9.819	9.778
0.146042	9.714	10.073		9.819	9.779
0.14625	9.715	10.072		9.818	9.779
0.146458	9.715	10.071		9.818	9.779
0.146667	9.715	10.07		9.817	9.779
0.146875	9.716	10.069		9.816	9.779
0.147083	9.717	10.069		9.816	9.779
0.147292	9.718	10.068		9.815	9.779
0.1475	9.719	10.068		9.814	9.779
0.147708	9.719	10.067		9.814	9.779
0.147917	9.72	10.066		9.813	9.779
0.148125	9.721	10.066		9.813	9.779
0.148333	9.722	10.065		9.812	9.779
0.148542	9.723	10.064		9.811	9.778
0.14875	9.723	10.063		9.81	9.777
0.148958	9.724	10.063		9.809	9.777
0.149167	9.725	10.062		9.809	9.776
0.149375	9.726	10.061		9.808	9.775
0.149583	9.727	10.06		9.807	9.775
0.149792	9.728	10.059		9.807	9.774
0.15	9.73	10.059		9.807	9.773
0.150208	9.731	10.058		9.806	9.772
0.150417	9.732	10.057		9.806	9.772
0.150625	9.733	10.056		9.805	9.771
0.150833	9.734	10.056		9.805	9.771
0.151042	9.735	10.055		9.805	9.77
0.15125	9.736	10.055		9.805	9.77
0.151458	9.737	10.054		9.804	9.769
0.151667	9.737	10.054		9.804	9.769
0.151875	9.737	10.053		9.804	9.768
0.152083	9.738	10.052		9.804	9.768
0.152292	9.738	10.051		9.804	9.767
0.1525	9.738	10.051		9.804	9.767
0.152708	9.737	10.05		9.804	9.766
0.152917	9.737	10.049		9.804	9.766
0.153125	9.737	10.049		9.803	9.766
0.153333	9.736	10.048		9.803	9.765
0.153542	9.736	10.047		9.803	9.765
0.15375	9.736	10.046		9.803	9.764
0.153958	9.735	10.046		9.803	9.764
0.154167	9.735	10.045		9.803	9.763
0.154375	9.735	10.044		9.803	9.763
0.154583	9.735	10.043		9.803	9.763
0.154792	9.734	10.042		9.803	9.763
0.155	9.734	10.041		9.803	9.762
0.155208	9.733	10.041		9.803	9.762
0.155417	9.732	10.04		9.803	9.761
0.155625	9.732	10.039		9.804	9.761
0.155833	9.731	10.038		9.804	9.761
0.156042	9.731	10.037		9.804	9.76
0.15625	9.731	10.036		9.804	9.76
0.156458	9.73	10.035		9.804	9.759
0.156667	9.73	10.034		9.804	9.758
0.156875	9.729	10.033		9.804	9.758
0.157083	9.729	10.032		9.804	9.757
0.157292	9.729	10.031		9.804	9.756
0.1575	9.728	10.03		9.804	9.756
0.157708	9.728	10.029		9.804	9.756
0.157917	9.728	10.028		9.804	9.756
0.158125	9.728	10.028		9.804	9.756
0.158333	9.728	10.027		9.804	9.756
0.158542	9.727	10.026		9.804	9.756
0.15875	9.727	10.026		9.803	9.756
0.158958	9.727	10.026		9.803	9.757
0.159167	9.726	10.025		9.803	9.757
0.159375	9.726	10.025		9.803	9.758
0.159583	9.725	10.025		9.804	9.758
0.159792	9.725	10.025		9.804	9.758
0.16	9.724	10.025		9.804	9.758
0.160208	9.724	10.025		9.805	9.759
0.160417	9.724	10.024		9.805	9.759
0.160625	9.724	10.024		9.806	9.759
0.160833	9.724	10.024		9.806	9.759
0.161042	9.724	10.023		9.806	9.76
0.16125	9.724	10.023		9.806	9.76
0.161458	9.724	10.023		9.807	9.761
0.161667	9.724	10.023		9.807	9.762
0.161875	9.724	10.023		9.807	9.763
0.162083	9.724	10.023		9.807	9.763
0.162292	9.724	10.023		9.807	9.764
0.1625	9.724	10.023		9.807	9.765
0.162708	9.724	10.023		9.807	9.765
0.162917	9.724	10.023		9.808	9.766
0.163125	9.724	10.023		9.808	9.766
0.163333	9.724	10.023		9.808	9.767
0.163542	9.725	10.023		9.809	9.767
0.16375	9.725	10.024		9.809	9.768
0.163958	9.725	10.024		9.81	9.768
0.164167	9.725	10.024		9.81	9.769
0.164375	9.726	10.025		9.811	9.77
0.164583	9.726	10.025		9.811	9.77
0.164792	9.727	10.025		9.812	9.771
0.165	9.727	10.026		9.813	9.772
0.165208	9.728	10.026		9.814	9.772
0.165417	9.728	10.026		9.814	9.773
0.165625	9.728	10.027		9.815	9.774
0.165833	9.729	10.027		9.816	9.774
0.166042	9.729	10.027		9.817	9.775
0.16625	9.729	10.028		9.818	9.776
0.166458	9.729	10.028		9.818	9.776
0.166667	9.729	10.028		9.819	9.777
0.166875	9.73	10.028		9.82	9.778
0.167083	9.73	10.028		9.821	9.779
0.167292	9.731	10.028		9.821	9.779
0.1675	9.731	10.028		9.822	9.78
0.167708	9.731	10.028		9.823	9.781
0.167917	9.732	10.028		9.823	9.782
0.168125	9.732	10.028		9.824	9.783
0.168333	9.733	10.027		9.825	9.783
0.168542	9.733	10.027		9.826	9.784
0.16875	9.733	10.027		9.826	9.785
0.168958	9.734	10.026		9.826	9.786
0.169167	9.734	10.026		9.826	9.787
0.169375	9.735	10.026		9.827	9.788
0.169583	9.735	10.026		9.827	9.788
0.169792	9.735	10.026		9.827	9.789
0.17	9.736	10.026		9.826	9.79
0.170208	9.736	10.025		9.826	9.79
0.170417	9.737	10.025		9.826	9.791
0.170625	9.737	10.025		9.826	9.791
0.170833	9.738	10.024		9.826	9.792
0.171042	9.739	10.024		9.826	9.792
0.17125	9.74	10.024		9.826	9.793
0.171458	9.741	10.023		9.825	9.793
0.171667	9.742	10.023		9.825	9.794
0.171875	9.744	10.023		9.825	9.794
0.172083	9.745	10.023		9.825	9.794
0.172292	9.747	10.022		9.825	9.795
0.1725	9.748	10.021		9.825	9.796
0.172708	9.749	10.021		9.825	9.796
0.172917	9.751	10.02		9.824	9.797
0.173125	9.752	10.02		9.823	9.798
0.173333	9.753	10.019		9.822	9.798
0.173542	9.754	10.019		9.821	9.799
0.17375	9.755	10.018		9.82	9.799
0.173958	9.756	10.018		9.82	9.8
0.174167	9.757	10.017		9.819	9.8
0.174375	9.758	10.016		9.818	9.8
0.174583	9.759	10.016		9.818	9.8
0.174792	9.761	10.016		9.817	9.801
0.175	9.762	10.015		9.816	9.801
0.175208	9.763	10.014		9.815	9.802
0.175417	9.764	10.014		9.815	9.802
0.175625	9.765	10.014		9.814	9.803
0.175833	9.766	10.013		9.814	9.803
0.176042	9.767	10.013		9.813	9.804
0.17625	9.769	10.012		9.812	9.804
0.176458	9.769	10.012		9.811	9.805
0.176667	9.771	10.011		9.81	9.805
0.176875	9.772	10.011		9.809	9.806
0.177083	9.773	10.011		9.809	9.806
0.177292	9.774	10.01		9.808	9.807
0.1775	9.775	10.01		9.807	9.808
0.177708	9.776	10.01		9.806	9.808
0.177917	9.777	10.01		9.805	9.809
0.178125	9.778	10.01		9.805	9.809
0.178333	9.779	10.009		9.804	9.81
0.178542	9.78	10.009		9.804	9.81
0.17875	9.781	10.009		9.804	9.811
0.178958	9.782	10.009		9.803	9.812
0.179167	9.783	10.009		9.802	9.812
0.179375	9.784	10.008		9.802	9.812
0.179583	9.784	10.008		9.802	9.813
0.179792	9.784	10.008		9.802	9.814
0.18	9.785	10.008		9.801	9.814
0.180208	9.785	10.007		9.801	9.815
0.180417	9.785	10.007		9.8	9.815
0.180625	9.785	10.007		9.8	9.816
0.180833	9.785	10.007		9.8	9.817
0.181042	9.785	10.007		9.799	9.818
0.18125	9.785	10.007		9.798	9.819
0.181458	9.785	10.007		9.798	9.819
0.181667	9.785	10.007		9.797	9.82
0.181875	9.785	10.006		9.796	9.821
0.182083	9.784	10.006		9.795	9.822
0.182292	9.784	10.005		9.795	9.822
0.1825	9.784	10.004		9.794	9.823
0.182708	9.783	10.003		9.794	9.824
0.182917	9.783	10.002		9.793	9.824
0.183125	9.783	10.001		9.792	9.825
0.183333	9.783	10		9.791	9.825
0.183542	9.782	9.999		9.791	9.826
0.18375	9.782	9.998		9.79	9.827
0.183958	9.781	9.997		9.789	9.827
0.184167	9.78	9.996		9.788	9.828
0.184375	9.779	9.995		9.787	9.828
0.184583	9.779	9.994		9.787	9.829
0.184792	9.778	9.993		9.786	9.83
0.185	9.777	9.992		9.785	9.83
0.185208	9.777	9.99		9.784	9.831
0.185417	9.776	9.989		9.783	9.832
0.185625	9.776	9.988		9.782	9.832
0.185833	9.775	9.988		9.782	9.833
0.186042	9.775	9.987		9.781	9.833
0.18625	9.774	9.985		9.78	9.834
0.186458	9.773	9.984		9.779	9.834
0.186667	9.772	9.983		9.778	9.834
0.186875	9.771	9.982		9.777	9.834
0.187083	9.769	9.981		9.776	9.834
0.187292	9.768	9.98		9.775	9.833
0.1875	9.767	9.979		9.774	9.832
0.187708	9.766	9.978		9.773	9.831
0.187917	9.765	9.977		9.772	9.83
0.188125	9.763	9.976		9.771	9.829
0.188333	9.762	9.975		9.771	9.828
0.188542	9.762	9.974		9.77	9.827
0.18875	9.76	9.972		9.769	9.826
0.188958	9.759	9.971		9.768	9.825
0.189167	9.759	9.97		9.767	9.824
0.189375	9.758	9.969		9.766	9.823
0.189583	9.757	9.968		9.765	9.822
0.189792	9.756	9.967		9.764	9.821
0.19	9.755	9.966		9.763	9.819
0.190208	9.754	9.965		9.762	9.818
0.190417	9.753	9.964		9.762	9.817
0.190625	9.753	9.963		9.761	9.816
0.190833	9.752	9.962		9.76	9.815
0.191042	9.751	9.962		9.759	9.814
0.19125	9.75	9.961		9.758	9.813
0.191458	9.749	9.961		9.757	9.812
0.191667	9.748	9.96		9.756	9.811
0.191875	9.748	9.96		9.755	9.81
0.192083	9.747	9.96		9.754	9.81
0.192292	9.746	9.959		9.753	9.809
0.1925	9.745	9.959		9.753	9.808
0.192708	9.745	9.959		9.752	9.807
0.192917	9.744	9.958		9.751	9.807
0.193125	9.743	9.958		9.751	9.806
0.193333	9.742	9.958		9.75	9.806
0.193542	9.742	9.958		9.75	9.805
0.19375	9.741	9.958		9.749	9.805
0.193958	9.74	9.958		9.749	9.805
0.194167	9.74	9.958		9.749	9.804
0.194375	9.739	9.958		9.749	9.804
0.194583	9.739	9.959		9.749	9.804
0.194792	9.738	9.959		9.748	9.803
0.195	9.738	9.959		9.748	9.803
0.195208	9.738	9.96		9.748	9.802
0.195417	9.737	9.96		9.748	9.802
0.195625	9.737	9.96		9.748	9.801
0.195833	9.737	9.961		9.748	9.801
0.196042	9.737	9.962		9.747	9.801
0.19625	9.736	9.962		9.747	9.801
0.196458	9.736	9.963		9.747	9.8
0.196667	9.736	9.964		9.747	9.8
0.196875	9.736	9.965		9.747	9.8
0.197083	9.736	9.966		9.747	9.799
0.197292	9.737	9.966		9.748	9.799
0.1975	9.737	9.967		9.748	9.799
0.197708	9.737	9.968		9.748	9.799
0.197917	9.736	9.969		9.748	9.799
0.198125	9.736	9.97		9.748	9.798
0.198333	9.736	9.971		9.748	9.799
0.198542	9.736	9.972		9.748	9.799
0.19875	9.736	9.972		9.748	9.799
0.198958	9.735	9.974		9.748	9.799
0.199167	9.735	9.975		9.748	9.799
0.199375	9.735	9.976		9.748	9.799
0.199583	9.734	9.977		9.748	9.8
0.199792	9.734	9.978		9.748	9.8
0.2	9.733	9.979		9.748	9.8
0.200208	9.733	9.98		9.748	9.8
0.200417	9.733	9.981		9.748	9.801
0.200625	9.732	9.982		9.748	9.801
0.200833	9.732	9.983		9.748	9.801
0.201042	9.732	9.984		9.748	9.801
0.20125	9.732	9.985		9.747	9.802
0.201458	9.732	9.985		9.747	9.802
0.201667	9.732	9.986		9.747	9.803
0.201875	9.733	9.987		9.747	9.803
0.202083	9.733	9.988		9.747	9.804
0.202292	9.734	9.989		9.747	9.804
0.2025	9.734	9.99		9.747	9.804
0.202708	9.735	9.991		9.747	9.805
0.202917	9.735	9.992		9.746	9.805
0.203125	9.736	9.992		9.746	9.805
0.203333	9.737	9.993		9.746	9.806
0.203542	9.738	9.994		9.746	9.807
0.20375	9.738	9.995		9.746	9.807
0.203958	9.739	9.996		9.746	9.808
0.204167	9.74	9.997		9.746	9.808
0.204375	9.74	9.997		9.746	9.809
0.204583	9.741	9.998		9.746	9.81
0.204792	9.742	9.998		9.746	9.811
0.205	9.742	9.999		9.745	9.812
0.205208	9.743	10		9.745	9.813
0.205417	9.744	10		9.745	9.814
0.205625	9.745	10.001		9.744	9.815
0.205833	9.746	10.002		9.744	9.816
0.206042	9.747	10.003		9.743	9.817
0.20625	9.748	10.004		9.742	9.818
0.206458	9.748	10.005		9.742	9.82
0.206667	9.749	10.006		9.741	9.821
0.206875	9.75	10.007		9.74	9.823
0.207083	9.751	10.008		9.739	9.825
0.207292	9.752	10.009		9.738	9.826
0.2075	9.753	10.01		9.738	9.828
0.207708	9.754	10.011		9.737	9.829
0.207917	9.754	10.012		9.737	9.83
0.208125	9.755	10.012		9.737	9.831
0.208333	9.756	10.013		9.736	9.832
0.208542	9.756	10.014		9.736	9.833
0.20875	9.757	10.014		9.736	9.834
0.208958	9.758	10.014		9.735	9.835
0.209167	9.758	10.014		9.735	9.836
0.209375	9.759	10.014		9.735	9.837
0.209583	9.759	10.014		9.734	9.837
0.209792	9.76	10.015		9.734	9.838
0.21	9.76	10.015		9.733	9.839
0.210208	9.761	10.015		9.733	9.839
0.210417	9.761	10.015		9.732	9.84
0.210625	9.761	10.015		9.731	9.84
0.210833	9.762	10.015		9.731	9.841
0.211042	9.762	10.015		9.731	9.841
0.21125	9.762	10.015		9.73	9.84
0.211458	9.762	10.015		9.73	9.84
0.211667	9.762	10.014		9.73	9.84
0.211875	9.762	10.014		9.73	9.84
0.212083	9.762	10.014		9.73	9.84
0.212292	9.762	10.014		9.73	9.84
0.2125	9.762	10.013		9.73	9.84
0.212708	9.762	10.013		9.73	9.84
0.212917	9.762	10.013		9.729	9.841
0.213125	9.762	10.013		9.729	9.841
0.213333	9.762	10.013		9.729	9.841
0.213542	9.762	10.013		9.729	9.841
0.21375	9.762	10.013		9.729	9.842
0.213958	9.762	10.013		9.729	9.841
0.214167	9.762	10.012		9.729	9.841
0.214375	9.762	10.012		9.728	9.841
0.214583	9.762	10.012		9.728	9.841
0.214792	9.761	10.011		9.728	9.841
0.215	9.761	10.01		9.728	9.84
0.215208	9.76	10.01		9.728	9.84
0.215417	9.76	10.009		9.728	9.839
0.215625	9.76	10.008		9.728	9.839
0.215833	9.759	10.008		9.729	9.839
0.216042	9.759	10.008		9.729	9.839
0.21625	9.758	10.007		9.729	9.839
0.216458	9.758	10.007		9.729	9.838
0.216667	9.757	10.006		9.73	9.838
0.216875	9.757	10.005		9.729	9.838
0.217083	9.756	10.005		9.73	9.837
0.217292	9.756	10.004		9.729	9.837
0.2175	9.755	10.003		9.729	9.837
0.217708	9.755	10.003		9.729	9.836
0.217917	9.754	10.002		9.728	9.836
0.218125	9.754	10.001		9.728	9.835
0.218333	9.753	10.001		9.728	9.835
0.218542	9.753	10		9.727	9.834
0.21875	9.753	9.999		9.727	9.834
0.218958	9.753	9.999		9.727	9.835
0.219167	9.753	9.998		9.727	9.835
0.219375	9.752	9.998		9.726	9.835
0.219583	9.752	9.997		9.727	9.835
0.219792	9.751	9.997		9.727	9.835
0.22	9.751	9.996		9.727	9.835
0.220208	9.75	9.996		9.728	9.836
0.220417	9.749	9.996		9.727	9.836
0.220625	9.749	9.996		9.727	9.837
0.220833	9.748	9.996		9.726	9.837
0.221042	9.747	9.995		9.726	9.838
0.22125	9.746	9.995		9.725	9.838
0.221458	9.745	9.995		9.724	9.839
0.221667	9.744	9.995		9.723	9.84
0.221875	9.743	9.995		9.721	9.84
0.222083	9.742	9.994		9.72	9.841
0.222292	9.741	9.994		9.719	9.841
0.2225	9.74	9.994		9.719	9.841
0.222708	9.738	9.994		9.718	9.841
0.222917	9.737	9.994		9.717	9.841
0.223125	9.736	9.993		9.717	9.842
0.223333	9.735	9.993		9.717	9.842
0.223542	9.733	9.993		9.716	9.842
0.22375	9.732	9.993		9.714	9.842
0.223958	9.731	9.993		9.713	9.842
0.224167	9.73	9.992		9.713	9.842
0.224375	9.728	9.992		9.711	9.842
0.224583	9.727	9.992		9.71	9.843
0.224792	9.726	9.992		9.71	9.843
0.225	9.724	9.992		9.709	9.843
0.225208	9.723	9.992		9.708	9.842
0.225417	9.721	9.992		9.707	9.842
0.225625	9.72	9.991		9.706	9.842
0.225833	9.719	9.991		9.705	9.841
0.226042	9.717	9.991		9.704	9.841
0.22625	9.716	9.991		9.704	9.841
0.226458	9.714	9.991		9.703	9.84
0.226667	9.713	9.991		9.702	9.84
0.226875	9.712	9.991		9.701	9.84
0.227083	9.711	9.991		9.7	9.839
0.227292	9.71	9.991		9.699	9.839
0.2275	9.708	9.99		9.699	9.838
0.227708	9.707	9.99		9.698	9.838
0.227917	9.706	9.99		9.697	9.837
0.228125	9.705	9.99		9.696	9.837
0.228333	9.704	9.99		9.695	9.835
0.228542	9.702	9.99		9.695	9.834
0.22875	9.701	9.989		9.694	9.833
0.228958	9.7	9.989		9.693	9.832
0.229167	9.699	9.989		9.693	9.831
0.229375	9.698	9.988		9.692	9.83
0.229583	9.698	9.987		9.691	9.829
0.229792	9.697	9.987		9.691	9.828
0.23	9.697	9.986		9.69	9.826
0.230208	9.697	9.985		9.69	9.825
0.230417	9.697	9.985		9.69	9.824
0.230625	9.697	9.984		9.69	9.822
0.230833	9.697	9.983		9.69	9.821
0.231042	9.697	9.983		9.689	9.819
0.23125	9.697	9.983		9.69	9.818
0.231458	9.696	9.983		9.69	9.816
0.231667	9.696	9.983		9.69	9.814
0.231875	9.696	9.983		9.691	9.813
0.232083	9.696	9.983		9.691	9.811
0.232292	9.696	9.983		9.691	9.81
0.2325	9.696	9.983		9.692	9.808
0.232708	9.697	9.983		9.692	9.807
0.232917	9.697	9.984		9.692	9.805
0.233125	9.697	9.984		9.693	9.804
0.233333	9.697	9.984		9.693	9.802
0.233542	9.698	9.984		9.693	9.801
0.23375	9.698	9.984		9.693	9.799
0.233958	9.698	9.984		9.694	9.798
0.234167	9.698	9.984		9.694	9.797
0.234375	9.698	9.984		9.694	9.795
0.234583	9.699	9.984		9.695	9.794
0.234792	9.699	9.985		9.695	9.793
0.235	9.7	9.985		9.695	9.792
0.235208	9.701	9.985		9.696	9.79
0.235417	9.701	9.985		9.696	9.789
0.235625	9.701	9.985		9.697	9.788
0.235833	9.702	9.985		9.697	9.786
0.236042	9.702	9.985		9.698	9.785
0.23625	9.703	9.986		9.698	9.783
0.236458	9.703	9.986		9.699	9.782
0.236667	9.704	9.987		9.699	9.781
0.236875	9.704	9.987		9.7	9.78
0.237083	9.705	9.988		9.7	9.779
0.237292	9.705	9.988		9.701	9.779
0.2375	9.706	9.988		9.701	9.778
0.237708	9.707	9.989		9.701	9.778
0.237917	9.708	9.989		9.702	9.778
0.238125	9.709	9.989		9.702	9.778
0.238333	9.71	9.99		9.702	9.777
0.238542	9.71	9.99		9.703	9.777
0.23875	9.711	9.99		9.703	9.778
0.238958	9.712	9.991		9.703	9.778
0.239167	9.713	9.992		9.703	9.778
0.239375	9.714	9.992		9.704	9.779
0.239583	9.715	9.992		9.704	9.78
0.239792	9.715	9.993		9.704	9.781
0.24	9.716	9.993		9.703	9.782
0.240208	9.716	9.994		9.703	9.783
0.240417	9.717	9.994		9.703	9.784
0.240625	9.718	9.994		9.703	9.785
0.240833	9.718	9.994		9.703	9.786
0.241042	9.719	9.994		9.703	9.787
0.24125	9.719	9.994		9.703	9.788
0.241458	9.72	9.994		9.703	9.789
0.241667	9.72	9.994		9.702	9.79
0.241875	9.72	9.994		9.702	9.79
0.242083	9.72	9.994		9.702	9.791
0.242292	9.72	9.994		9.702	9.792
0.2425	9.719	9.994		9.702	9.792
0.242708	9.719	9.993		9.702	9.793
0.242917	9.719	9.993		9.702	9.794
0.243125	9.719	9.993		9.702	9.795
0.243333	9.719	9.993		9.702	9.795
0.243542	9.719	9.993		9.702	9.796
0.24375	9.718	9.993		9.702	9.797
0.243958	9.718	9.993		9.702	9.797
0.244167	9.718	9.993		9.702	9.798
0.244375	9.717	9.993		9.702	9.799
0.244583	9.717	9.993		9.702	9.8
0.244792	9.716	9.993		9.702	9.801
0.245	9.716	9.993		9.701	9.802
0.245208	9.715	9.993		9.701	9.803
0.245417	9.715	9.993		9.701	9.804
0.245625	9.714	9.993		9.701	9.805
0.245833	9.714	9.993		9.7	9.806
0.246042	9.713	9.993		9.7	9.807
0.24625	9.712	9.993		9.7	9.808
0.246458	9.712	9.993		9.699	9.809
0.246667	9.711	9.993		9.699	9.81
0.246875	9.71	9.993		9.699	9.811
0.247083	9.709	9.994		9.698	9.812
0.247292	9.708	9.994		9.698	9.813
0.2475	9.707	9.994		9.697	9.815
0.247708	9.706	9.994		9.697	9.816
0.247917	9.705	9.994		9.696	9.817
0.248125	9.704	9.994		9.696	9.818
0.248333	9.703	9.994		9.695	9.819
0.248542	9.702	9.993		9.695	9.82
0.24875	9.701	9.993		9.695	9.821
0.248958	9.7	9.993		9.695	9.821
0.249167	9.699	9.992		9.694	9.822
0.249375	9.698	9.992		9.694	9.823
0.249583	9.697	9.992		9.694	9.824
0.249792	9.696	9.991		9.694	9.824
0.25	9.695	9.991		9.693	9.825
0.250208	9.695	9.99		9.693	9.826
0.250417	9.693	9.99		9.693	9.826
0.250625	9.693	9.989		9.692	9.827
0.250833	9.692	9.989		9.692	9.828
0.251042	9.69	9.989		9.692	9.828
0.25125	9.689	9.988		9.692	9.829
0.251458	9.688	9.987		9.691	9.829
0.251667	9.687	9.987		9.691	9.83
0.251875	9.686	9.987		9.691	9.83
0.252083	9.686	9.986		9.691	9.83
0.252292	9.685	9.986		9.69	9.831
0.2525	9.684	9.985		9.69	9.831
0.252708	9.683	9.984		9.69	9.831
0.252917	9.682	9.984		9.69	9.832
0.253125	9.682	9.983		9.69	9.832
0.253333	9.681	9.983		9.689	9.832
0.253542	9.68	9.983		9.689	9.832
0.25375	9.679	9.982		9.689	9.832
0.253958	9.679	9.981		9.688	9.832
0.254167	9.678	9.981		9.688	9.832
0.254375	9.677	9.981		9.688	9.831
0.254583	9.677	9.981		9.687	9.831
0.254792	9.676	9.98		9.687	9.83
0.255	9.675	9.98		9.686	9.83
0.255208	9.674	9.98		9.686	9.83
0.255417	9.673	9.979		9.686	9.83
0.255625	9.673	9.978		9.685	9.829
0.255833	9.672	9.977		9.685	9.829
0.256042	9.671	9.977		9.685	9.828
0.25625	9.67	9.976		9.685	9.828
0.256458	9.67	9.975		9.685	9.827
0.256667	9.669	9.974		9.685	9.826
0.256875	9.669	9.973		9.685	9.826
0.257083	9.668	9.972		9.685	9.825
0.257292	9.668	9.972		9.684	9.824
0.2575	9.667	9.971		9.684	9.824
0.257708	9.666	9.97		9.684	9.823
0.257917	9.665	9.97		9.684	9.822
0.258125	9.664	9.969		9.684	9.822
0.258333	9.664	9.968		9.684	9.821
0.258542	9.663	9.968		9.684	9.82
0.25875	9.663	9.967		9.684	9.819
0.258958	9.662	9.967		9.684	9.818
0.259167	9.662	9.967		9.684	9.817
0.259375	9.662	9.966		9.684	9.815
0.259583	9.662	9.965		9.684	9.814
0.259792	9.662	9.965		9.684	9.813
0.26	9.663	9.965		9.684	9.812
0.260208	9.663	9.965		9.683	9.811
0.260417	9.663	9.965		9.684	9.81
0.260625	9.662	9.965		9.684	9.81
0.260833	9.662	9.966		9.684	9.809
0.261042	9.661	9.966		9.684	9.809
0.26125	9.662	9.966		9.684	9.808
0.261458	9.662	9.966		9.684	9.808
0.261667	9.662	9.966		9.684	9.807
0.261875	9.663	9.966		9.684	9.807
0.262083	9.664	9.966		9.684	9.807
0.262292	9.664	9.966		9.684	9.807
0.2625	9.665	9.966		9.684	9.806
0.262708	9.666	9.965		9.684	9.805
0.262917	9.666	9.965		9.685	9.804
0.263125	9.667	9.964		9.685	9.804
0.263333	9.668	9.963		9.685	9.803
0.263542	9.668	9.963		9.686	9.802
0.26375	9.669	9.962		9.686	9.802
0.263958	9.67	9.961		9.687	9.801
0.264167	9.67	9.961		9.687	9.801
0.264375	9.671	9.96		9.688	9.8
0.264583	9.672	9.96		9.688	9.799
0.264792	9.672	9.96		9.688	9.798
0.265	9.673	9.96		9.689	9.797
0.265208	9.674	9.96		9.689	9.797
0.265417	9.675	9.961		9.689	9.796
0.265625	9.676	9.961		9.69	9.795
0.265833	9.676	9.961		9.69	9.795
0.266042	9.677	9.961		9.69	9.794
0.26625	9.678	9.961		9.69	9.793
0.266458	9.679	9.962		9.69	9.792
0.266667	9.68	9.962		9.69	9.792
0.266875	9.681	9.963		9.691	9.791
0.267083	9.682	9.963		9.691	9.79
0.267292	9.683	9.963		9.691	9.789
0.2675	9.684	9.964		9.692	9.788
0.267708	9.686	9.964		9.692	9.787
0.267917	9.687	9.964		9.693	9.786
0.268125	9.688	9.964		9.694	9.786
0.268333	9.689	9.964		9.694	9.785
0.268542	9.69	9.964		9.695	9.784
0.26875	9.69	9.964		9.695	9.783
0.268958	9.691	9.964		9.696	9.783
0.269167	9.692	9.963		9.697	9.781
0.269375	9.693	9.963		9.697	9.78
0.269583	9.694	9.963		9.697	9.779
0.269792	9.695	9.963		9.698	9.778
0.27	9.696	9.963		9.698	9.776
0.270208	9.697	9.963		9.699	9.775
0.270417	9.698	9.963		9.699	9.774
0.270625	9.7	9.963		9.7	9.772
0.270833	9.701	9.963		9.701	9.771
0.271042	9.702	9.963		9.702	9.77
0.27125	9.703	9.963		9.704	9.768
0.271458	9.704	9.963		9.706	9.767
0.271667	9.706	9.964		9.707	9.766
0.271875	9.707	9.964		9.709	9.765
0.272083	9.708	9.964		9.71	9.765
0.272292	9.709	9.964		9.711	9.764
0.2725	9.71	9.964		9.712	9.763
0.272708	9.711	9.965		9.713	9.763
0.272917	9.712	9.965		9.714	9.762
0.273125	9.714	9.965		9.715	9.762
0.273333	9.715	9.965		9.716	9.761
0.273542	9.716	9.966		9.718	9.761
0.27375	9.717	9.966		9.719	9.761
0.273958	9.718	9.966		9.721	9.761
0.274167	9.72	9.966		9.723	9.762
0.274375	9.721	9.966		9.724	9.762
0.274583	9.722	9.966		9.726	9.762
0.274792	9.723	9.966		9.727	9.763
0.275	9.724	9.966		9.728	9.763
0.275208	9.725	9.965		9.729	9.764
0.275417	9.726	9.965		9.731	9.764
0.275625	9.727	9.964		9.732	9.765
0.275833	9.728	9.964		9.733	9.765
0.276042	9.729	9.963		9.735	9.766
0.27625	9.73	9.962		9.736	9.766
0.276458	9.73	9.962		9.737	9.767
0.276667	9.731	9.961		9.738	9.767
0.276875	9.732	9.961		9.74	9.768
0.277083	9.733	9.961		9.741	9.768
0.277292	9.733	9.961		9.742	9.768
0.2775	9.734	9.961		9.743	9.768
0.277708	9.735	9.96		9.744	9.769
0.277917	9.735	9.96		9.745	9.769
0.278125	9.736	9.959		9.746	9.769
0.278333	9.737	9.958		9.747	9.77
0.278542	9.738	9.958		9.748	9.771
0.27875	9.739	9.957		9.748	9.772
0.278958	9.74	9.956		9.749	9.773
0.279167	9.741	9.956		9.75	9.775
0.279375	9.742	9.955		9.75	9.776
0.279583	9.743	9.955		9.751	9.776
0.279792	9.743	9.954		9.752	9.778
0.28	9.744	9.953		9.752	9.779
0.280208	9.744	9.952		9.753	9.781
0.280417	9.745	9.951		9.753	9.783
0.280625	9.745	9.95		9.754	9.784
0.280833	9.745	9.949		9.754	9.785
0.281042	9.746	9.948		9.755	9.786
0.28125	9.746	9.946		9.755	9.787
0.281458	9.747	9.945		9.755	9.788
0.281667	9.747	9.944		9.755	9.788
0.281875	9.748	9.944		9.755	9.789
0.282083	9.748	9.943		9.755	9.79
0.282292	9.748	9.943		9.755	9.791
0.2825	9.747	9.942		9.754	9.791
0.282708	9.747	9.942		9.754	9.792
0.282917	9.747	9.941		9.754	9.792
0.283125	9.747	9.941		9.754	9.793
0.283333	9.747	9.94		9.753	9.793
0.283542	9.748	9.94		9.753	9.794
0.28375	9.748	9.939		9.753	9.794
0.283958	9.749	9.939		9.752	9.795
0.284167	9.75	9.939		9.752	9.795
0.284375	9.75	9.939		9.751	9.795
0.284583	9.75	9.939		9.751	9.795
0.284792	9.751	9.939		9.751	9.796
0.285	9.751	9.939		9.75	9.796
0.285208	9.752	9.939		9.75	9.796
0.285417	9.752	9.938		9.75	9.796
0.285625	9.753	9.938		9.749	9.797
0.285833	9.753	9.938		9.749	9.797
0.286042	9.753	9.938		9.749	9.798
0.28625	9.754	9.938		9.748	9.799
0.286458	9.754	9.938		9.748	9.8
0.286667	9.754	9.938		9.748	9.801
0.286875	9.754	9.937		9.748	9.801
0.287083	9.755	9.937		9.748	9.802
0.287292	9.755	9.937		9.748	9.803
0.2875	9.755	9.937		9.747	9.804
0.287708	9.754	9.937		9.747	9.804
0.287917	9.754	9.938		9.747	9.805
0.288125	9.754	9.938		9.746	9.805
0.288333	9.754	9.938		9.746	9.806
0.288542	9.753	9.939		9.746	9.806
0.28875	9.753	9.94		9.746	9.806
0.288958	9.753	9.94		9.746	9.806
0.289167	9.753	9.941		9.746	9.806
0.289375	9.753	9.941		9.746	9.805
0.289583	9.753	9.942		9.746	9.804
0.289792	9.752	9.943		9.746	9.804
0.29	9.752	9.944		9.746	9.803
0.290208	9.752	9.944		9.747	9.803
0.290417	9.752	9.945		9.747	9.802
0.290625	9.752	9.945		9.747	9.802
0.290833	9.752	9.945		9.748	9.801
0.291042	9.752	9.946		9.748	9.801
0.29125	9.752	9.946		9.749	9.801
0.291458	9.752	9.947		9.749	9.8
0.291667	9.752	9.949		9.75	9.8
0.291875	9.752	9.95		9.75	9.8
0.292083	9.753	9.951		9.751	9.799
0.292292	9.753	9.952		9.752	9.799
0.2925	9.754	9.953		9.752	9.798
0.292708	9.754	9.954		9.753	9.798
0.292917	9.754	9.954		9.753	9.797
0.293125	9.755	9.954		9.754	9.796
0.293333	9.755	9.955		9.754	9.796
0.293542	9.755	9.955		9.754	9.795
0.29375	9.755	9.955		9.755	9.795
0.293958	9.755	9.955		9.756	9.794
0.294167	9.755	9.955		9.756	9.794
0.294375	9.755	9.955		9.757	9.793
0.294583	9.756	9.955		9.757	9.792
0.294792	9.756	9.955		9.758	9.792
0.295	9.756	9.955		9.758	9.791
0.295208	9.757	9.955		9.759	9.791
0.295417	9.757	9.956		9.759	9.79
0.295625	9.757	9.956		9.76	9.789
0.295833	9.757	9.957		9.76	9.788
0.296042	9.758	9.957		9.761	9.787
0.29625	9.758	9.958		9.761	9.786
0.296458	9.759	9.958		9.762	9.785
0.296667	9.759	9.959		9.762	9.784
0.296875	9.76	9.959		9.763	9.783
0.297083	9.76	9.959		9.764	9.782
0.297292	9.76	9.959		9.764	9.781
0.2975	9.761	9.959		9.765	9.78
0.297708	9.762	9.958		9.766	9.779
0.297917	9.763	9.958		9.767	9.778
0.298125	9.764	9.958		9.768	9.777
0.298333	9.766	9.959		9.769	9.777
0.298542	9.767	9.959		9.769	9.776
0.29875	9.768	9.96		9.77	9.776
0.298958	9.769	9.96		9.771	9.776
0.299167	9.77	9.961		9.772	9.775
0.299375	9.771	9.961		9.772	9.775
0.299583	9.773	9.962		9.773	9.774
0.299792	9.774	9.962		9.773	9.774
0.3	9.775	9.962		9.774	9.773
0.300208	9.776	9.963		9.774	9.773
0.300417	9.778	9.963		9.775	9.772
0.300625	9.779	9.963		9.776	9.772
0.300833	9.78	9.963		9.777	9.772
0.301042	9.782	9.964		9.778	9.771
0.30125	9.783	9.963		9.779	9.771
0.301458	9.784	9.963		9.78	9.771
0.301667	9.786	9.963		9.781	9.77
0.301875	9.787	9.963		9.782	9.77
0.302083	9.788	9.962		9.783	9.77
0.302292	9.789	9.962		9.784	9.77
0.3025	9.79	9.963		9.785	9.77
0.302708	9.791	9.963		9.786	9.77
0.302917	9.792	9.964		9.787	9.77
0.303125	9.793	9.964		9.788	9.77
0.303333	9.795	9.965		9.789	9.77
0.303542	9.796	9.965		9.79	9.771
0.30375	9.797	9.966		9.791	9.771
0.303958	9.798	9.967		9.792	9.772
0.304167	9.799	9.968		9.793	9.772
0.304375	9.8	9.969		9.794	9.773
0.304583	9.802	9.969		9.796	9.773
0.304792	9.803	9.97		9.797	9.774
0.305	9.804	9.971		9.798	9.774
0.305208	9.805	9.971		9.8	9.775
0.305417	9.806	9.972		9.801	9.776
0.305625	9.807	9.972		9.802	9.776
0.305833	9.808	9.973		9.803	9.776
0.306042	9.809	9.974		9.805	9.777
0.30625	9.811	9.974		9.806	9.777
0.306458	9.812	9.975		9.807	9.778
0.306667	9.813	9.976		9.808	9.779
0.306875	9.813	9.976		9.809	9.779
0.307083	9.814	9.977		9.81	9.78
0.307292	9.815	9.977		9.811	9.78
0.3075	9.816	9.978		9.812	9.781
0.307708	9.817	9.978		9.814	9.781
0.307917	9.818	9.978		9.815	9.782
0.308125	9.819	9.978		9.816	9.782
0.308333	9.82	9.978		9.817	9.783
0.308542	9.82	9.978		9.818	9.784
0.30875	9.821	9.978		9.818	9.784
0.308958	9.822	9.978		9.819	9.785
0.309167	9.822	9.977		9.82	9.786
0.309375	9.822	9.977		9.821	9.787
0.309583	9.823	9.977		9.822	9.787
0.309792	9.823	9.977		9.822	9.788
0.31	9.823	9.977		9.822	9.789
0.310208	9.823	9.976		9.823	9.79
0.310417	9.823	9.976		9.823	9.79
0.310625	9.824	9.975		9.823	9.791
0.310833	9.825	9.975		9.822	9.792
0.311042	9.825	9.975		9.822	9.792
0.31125	9.826	9.974		9.822	9.793
0.311458	9.825	9.974		9.822	9.794
0.311667	9.825	9.974		9.821	9.795
0.311875	9.825	9.974		9.822	9.796
0.312083	9.825	9.974		9.822	9.796
0.312292	9.824	9.974		9.821	9.797
0.3125	9.824	9.974		9.821	9.798
0.312708	9.823	9.974		9.821	9.799
0.312917	9.823	9.975		9.82	9.8
0.313125	9.822	9.975		9.82	9.801
0.313333	9.821	9.975		9.82	9.802
0.313542	9.821	9.975		9.819	9.803
0.31375	9.82	9.975		9.819	9.803
0.313958	9.819	9.975		9.818	9.805
0.314167	9.818	9.975		9.817	9.806
0.314375	9.818	9.974		9.817	9.807
0.314583	9.817	9.974		9.816	9.808
0.314792	9.817	9.974		9.816	9.808
0.315	9.816	9.974		9.815	9.809
0.315208	9.815	9.974		9.814	9.81
0.315417	9.814	9.973		9.814	9.811
0.315625	9.813	9.973		9.814	9.812
0.315833	9.813	9.972		9.813	9.812
0.316042	9.812	9.972		9.813	9.813
0.31625	9.812	9.971		9.813	9.814
0.316458	9.811	9.971		9.812	9.815
0.316667	9.81	9.97		9.812	9.815
0.316875	9.809	9.969		9.811	9.816
0.317083	9.808	9.969		9.81	9.817
0.317292	9.807	9.969		9.81	9.818
0.3175	9.806	9.969		9.809	9.819
0.317708	9.806	9.969		9.809	9.82
0.317917	9.805	9.969		9.808	9.821
0.318125	9.804	9.969		9.808	9.821
0.318333	9.804	9.97		9.807	9.822
0.318542	9.803	9.97		9.807	9.823
0.31875	9.802	9.97		9.806	9.823
0.318958	9.802	9.971		9.806	9.824
0.319167	9.801	9.971		9.806	9.824
0.319375	9.8	9.971		9.805	9.825
0.319583	9.8	9.972		9.805	9.825
0.319792	9.799	9.972		9.805	9.826
0.32	9.799	9.973		9.804	9.826
0.320208	9.798	9.973		9.804	9.826
0.320417	9.797	9.973		9.803	9.827
0.320625	9.796	9.973		9.803	9.828
0.320833	9.796	9.974		9.802	9.828
0.321042	9.795	9.974		9.802	9.828
0.32125	9.794	9.974		9.801	9.829
0.321458	9.793	9.974		9.8	9.83
0.321667	9.792	9.974		9.8	9.83
0.321875	9.791	9.975		9.8	9.83
0.322083	9.79	9.975		9.8	9.83
0.322292	9.789	9.975		9.8	9.83
0.3225	9.788	9.976		9.799	9.83
0.322708	9.787	9.976		9.799	9.83
0.322917	9.787	9.976		9.798	9.83
0.323125	9.786	9.977		9.798	9.829
0.323333	9.785	9.978		9.798	9.829
0.323542	9.784	9.978		9.797	9.829
0.32375	9.784	9.978		9.797	9.829
0.323958	9.783	9.979		9.797	9.828
0.324167	9.782	9.979		9.796	9.828
0.324375	9.781	9.98		9.796	9.828
0.324583	9.78	9.98		9.796	9.827
0.324792	9.78	9.981		9.795	9.826
0.325	9.779	9.981		9.795	9.826
0.325208	9.778	9.982		9.794	9.825
0.325417	9.777	9.984		9.794	9.824
0.325625	9.776	9.985		9.793	9.824
0.325833	9.776	9.986		9.793	9.823
0.326042	9.775	9.988		9.792	9.822
0.32625	9.774	9.989		9.792	9.822
0.326458	9.774	9.99		9.791	9.821
0.326667	9.773	9.991		9.791	9.82
0.326875	9.773	9.992		9.79	9.82
0.327083	9.772	9.993		9.79	9.819
0.327292	9.771	9.993		9.79	9.819
0.3275	9.77	9.994		9.789	9.819
0.327708	9.769	9.995		9.789	9.819
0.327917	9.769	9.996		9.789	9.818
0.328125	9.767	9.997		9.789	9.818
0.328333	9.767	9.998		9.789	9.818
0.328542	9.766	10		9.789	9.817
0.32875	9.765	10.001		9.789	9.817
0.328958	9.764	10.002		9.79	9.816
0.329167	9.763	10.003		9.79	9.815
0.329375	9.762	10.005		9.79	9.815
0.329583	9.761	10.006		9.79	9.815
0.329792	9.76	10.007		9.791	9.815
0.33	9.759	10.009		9.791	9.814
0.330208	9.758	10.01		9.791	9.813
0.330417	9.758	10.012		9.791	9.812
0.330625	9.757	10.014		9.791	9.812
0.330833	9.756	10.015		9.791	9.812
0.331042	9.756	10.017		9.791	9.812
0.33125	9.756	10.018		9.791	9.812
0.331458	9.756	10.019		9.791	9.811
0.331667	9.756	10.02		9.791	9.811
0.331875	9.756	10.021		9.791	9.811
0.332083	9.756	10.022		9.792	9.81
0.332292	9.756	10.023		9.792	9.81
0.3325	9.756	10.024		9.792	9.81
0.332708	9.755	10.025		9.793	9.81
0.332917	9.754	10.026		9.793	9.81
0.333125	9.754	10.027		9.793	9.809
0.333333	9.753	10.027		9.794	9.809
0.333542	9.753	10.028		9.794	9.809
0.33375	9.753	10.029		9.794	9.809
0.333958	9.752	10.029		9.795	9.809
0.334167	9.751	10.03		9.795	9.809
0.334375	9.751	10.031		9.795	9.809
0.334583	9.75	10.032		9.796	9.81
0.334792	9.75	10.033		9.796	9.81
0.335	9.749	10.034		9.796	9.811
0.335208	9.748	10.034		9.797	9.811
0.335417	9.747	10.035		9.797	9.812
0.335625	9.746	10.036		9.797	9.812
0.335833	9.746	10.037		9.798	9.813
0.336042	9.745	10.038		9.798	9.813
0.33625	9.745	10.039		9.798	9.813
0.336458	9.744	10.04		9.799	9.813
0.336667	9.744	10.04		9.799	9.813
0.336875	9.743	10.041		9.799	9.813
0.337083	9.742	10.041		9.799	9.813
0.337292	9.74	10.041		9.8	9.813
0.3375	9.739	10.041		9.8	9.814
0.337708	9.738	10.042		9.8	9.814
0.337917	9.737	10.041		9.8	9.814
0.338125	9.736	10.041		9.8	9.815
0.338333	9.735	10.041		9.8	9.815
0.338542	9.733	10.041		9.8	9.815
0.33875	9.732	10.04		9.8	9.815
0.338958	9.731	10.039		9.8	9.815
0.339167	9.73	10.039		9.799	9.815
0.339375	9.728	10.038		9.799	9.816
0.339583	9.727	10.037		9.798	9.816
0.339792	9.726	10.036		9.798	9.817
0.34	9.725	10.035		9.797	9.817
0.340208	9.724	10.034		9.797	9.817
0.340417	9.722	10.033		9.796	9.818
0.340625	9.721	10.033		9.796	9.818
0.340833	9.72	10.032		9.795	9.819
0.341042	9.718	10.032		9.794	9.819
0.34125	9.717	10.031		9.794	9.82
0.341458	9.716	10.031		9.794	9.821
0.341667	9.714	10.03		9.794	9.822
0.341875	9.713	10.03		9.793	9.822
0.342083	9.712	10.028		9.793	9.823
0.342292	9.71	10.027		9.793	9.824
0.3425	9.709	10.026		9.793	9.825
0.342708	9.708	10.027		9.792	9.826
0.342917	9.707	10.027		9.792	9.827
0.343125	9.706	10.027		9.791	9.828
0.343333	9.704	10.027		9.791	9.828
0.343542	9.703	10.027		9.791	9.829
0.34375	9.702	10.027		9.79	9.83
0.343958	9.701	10.027		9.79	9.83
0.344167	9.7	10.027		9.79	9.831
0.344375	9.699	10.027		9.789	9.831
0.344583	9.698	10.026		9.789	9.832
0.344792	9.697	10.026		9.789	9.832
0.345	9.697	10.025		9.789	9.833
0.345208	9.696	10.025		9.789	9.833
0.345417	9.695	10.024		9.789	9.834
0.345625	9.694	10.024		9.789	9.835
0.345833	9.693	10.023		9.789	9.835
0.346042	9.692	10.022		9.79	9.836
0.34625	9.692	10.022		9.79	9.837
0.346458	9.691	10.021		9.79	9.837
0.346667	9.691	10.021		9.789	9.838
0.346875	9.69	10.02		9.789	9.838
0.347083	9.69	10.019		9.789	9.839
0.347292	9.69	10.019		9.789	9.84
0.3475	9.69	10.019		9.789	9.84
0.347708	9.689	10.019		9.788	9.841
0.347917	9.689	10.02		9.788	9.841
0.348125	9.688	10.02		9.787	9.841
0.348333	9.687	10.02		9.787	9.841
0.348542	9.687	10.021		9.787	9.841
0.34875	9.686	10.02		9.787	9.842
0.348958	9.685	10.02		9.787	9.842
0.349167	9.684	10.019		9.787	9.842
0.349375	9.684	10.019		9.786	9.842
0.349583	9.683	10.019		9.786	9.842
0.349792	9.683	10.018		9.786	9.842
0.35	9.682	10.017		9.786	9.842
0.350208	9.682	10.017		9.786	9.842
0.350417	9.682	10.016		9.785	9.841
0.350625	9.681	10.016		9.784	9.841
0.350833	9.681	10.015		9.784	9.841
0.351042	9.681	10.015		9.783	9.841
0.35125	9.68	10.015		9.782	9.84
0.351458	9.68	10.015		9.781	9.84
0.351667	9.679	10.015		9.78	9.84
0.351875	9.679	10.015		9.779	9.84
0.352083	9.679	10.014		9.778	9.839
0.352292	9.678	10.014		9.777	9.839
0.3525	9.677	10.013		9.776	9.839
0.352708	9.676	10.012		9.776	9.838
0.352917	9.675	10.011		9.775	9.838
0.353125	9.673	10.01		9.774	9.837
0.353333	9.672	10.009		9.774	9.837
0.353542	9.671	10.008		9.773	9.837
0.35375	9.67	10.007		9.773	9.837
0.353958	9.668	10.007		9.772	9.836
0.354167	9.667	10.005		9.771	9.836
0.354375	9.666	10.004		9.769	9.835
0.354583	9.665	10.003		9.768	9.835
0.354792	9.664	10.002		9.767	9.835
0.355	9.663	10.001		9.766	9.834
0.355208	9.661	10.001		9.765	9.833
0.355417	9.66	10		9.764	9.833
0.355625	9.659	10		9.763	9.833
0.355833	9.658	9.999		9.762	9.832
0.356042	9.656	9.998		9.761	9.832
0.35625	9.655	9.998		9.76	9.832
0.356458	9.654	9.997		9.758	9.832
0.356667	9.653	9.996		9.757	9.832
0.356875	9.652	9.996		9.756	9.831
0.357083	9.651	9.995		9.756	9.831
0.357292	9.65	9.994		9.755	9.831
0.3575	9.649	9.994		9.754	9.831
0.357708	9.648	9.993		9.753	9.831
0.357917	9.647	9.993		9.751	9.831
0.358125	9.646	9.993		9.751	9.831
0.358333	9.645	9.992		9.75	9.831
0.358542	9.645	9.993		9.749	9.831
0.35875	9.644	9.993		9.748	9.832
0.358958	9.643	9.993		9.747	9.832
0.359167	9.642	9.993		9.746	9.832
0.359375	9.641	9.993		9.745	9.832
0.359583	9.64	9.992		9.745	9.833
0.359792	9.639	9.992		9.744	9.833
0.36	9.639	9.992		9.744	9.833
0.360208	9.638	9.992		9.744	9.833
0.360417	9.637	9.992		9.743	9.834
0.360625	9.636	9.992		9.743	9.834
0.360833	9.635	9.992		9.743	9.834
0.361042	9.634	9.992		9.742	9.834
0.36125	9.632	9.992		9.742	9.834
0.361458	9.632	9.992		9.742	9.834
0.361667	9.631	9.992		9.741	9.834
0.361875	9.63	9.991		9.741	9.833
0.362083	9.629	9.991		9.74	9.833
0.362292	9.628	9.991		9.74	9.833
0.3625	9.628	9.992		9.74	9.832
0.362708	9.627	9.992		9.739	9.832
0.362917	9.626	9.992		9.739	9.831
0.363125	9.625	9.992		9.738	9.83
0.363333	9.624	9.992		9.738	9.83
0.363542	9.622	9.993		9.737	9.829
0.36375	9.621	9.993		9.737	9.829
0.363958	9.619	9.993		9.736	9.829
0.364167	9.618	9.994		9.736	9.828
0.364375	9.617	9.994		9.735	9.828
0.364583	9.615	9.994		9.735	9.827
0.364792	9.614	9.995		9.735	9.827
0.365	9.613	9.995		9.734	9.827
0.365208	9.612	9.995		9.734	9.827
0.365417	9.611	9.996		9.734	9.826
0.365625	9.61	9.996		9.733	9.826
0.365833	9.608	9.996		9.733	9.825
0.366042	9.607	9.997		9.733	9.824
0.36625	9.606	9.998		9.733	9.824
0.366458	9.604	9.998		9.732	9.823
0.366667	9.603	9.998		9.732	9.822
0.366875	9.601	9.999		9.732	9.821
0.367083	9.6	9.999		9.732	9.821
0.367292	9.599	10		9.732	9.82
0.3675	9.598	10		9.732	9.819
0.367708	9.596	10		9.731	9.818
0.367917	9.595	10.001		9.731	9.818
0.368125	9.593	10.001		9.731	9.818
0.368333	9.592	10.002		9.731	9.817
0.368542	9.591	10.002		9.731	9.817
0.36875	9.59	10.003		9.731	9.816
0.368958	9.589	10.003		9.731	9.816
0.369167	9.587	10.004		9.731	9.816
0.369375	9.586	10.004		9.73	9.816
0.369583	9.585	10.005		9.73	9.816
0.369792	9.584	10.005		9.729	9.816
0.37	9.583	10.006		9.729	9.817
0.370208	9.582	10.006		9.729	9.817
0.370417	9.581	10.007		9.73	9.817
0.370625	9.581	10.007		9.73	9.817
0.370833	9.581	10.007		9.73	9.818
0.371042	9.581	10.008		9.73	9.818
0.37125	9.58	10.009		9.731	9.818
0.371458	9.58	10.009		9.731	9.819
0.371667	9.58	10.01		9.731	9.819
0.371875	9.58	10.01		9.73	9.819
0.372083	9.58	10.011		9.731	9.819
0.372292	9.58	10.011		9.731	9.82
0.3725	9.58	10.012		9.731	9.82
0.372708	9.58	10.012		9.731	9.82
0.372917	9.58	10.013		9.731	9.82
0.373125	9.58	10.013		9.732	9.821
0.373333	9.58	10.014		9.732	9.821
0.373542	9.58	10.014		9.732	9.821
0.37375	9.58	10.014		9.732	9.821
0.373958	9.58	10.014		9.732	9.821
0.374167	9.58	10.014		9.732	9.821
0.374375	9.58	10.014		9.731	9.821
0.374583	9.581	10.014		9.731	9.822
0.374792	9.581	10.015		9.731	9.822
0.375	9.581	10.015		9.731	9.823
0.375208	9.581	10.015		9.731	9.824
0.375417	9.581	10.015		9.731	9.825
0.375625	9.581	10.014		9.731	9.826
0.375833	9.581	10.014		9.731	9.827
0.376042	9.581	10.014		9.731	9.828
0.37625	9.582	10.013		9.731	9.828
0.376458	9.582	10.013		9.731	9.829
0.376667	9.582	10.012		9.731	9.83
0.376875	9.582	10.012		9.732	9.831
0.377083	9.582	10.011		9.732	9.832
0.377292	9.582	10.011		9.732	9.832
0.3775	9.582	10.01		9.732	9.832
0.377708	9.582	10.01		9.733	9.833
0.377917	9.582	10.009		9.733	9.833
0.378125	9.582	10.009		9.733	9.833
0.378333	9.582	10.008		9.733	9.834
0.378542	9.583	10.007		9.733	9.834
0.37875	9.583	10.006		9.733	9.835
0.378958	9.583	10.005		9.733	9.835
0.379167	9.583	10.005		9.733	9.835
0.379375	9.583	10.004		9.732	9.835
0.379583	9.584	10.003		9.732	9.835
0.379792	9.584	10.002		9.732	9.835
0.38	9.585	10.001		9.731	9.836
0.380208	9.585	10.001		9.731	9.836
0.380417	9.585	10		9.731	9.837
0.380625	9.585	9.999		9.731	9.837
0.380833	9.585	9.998		9.73	9.838
0.381042	9.585	9.998		9.73	9.838
0.38125	9.584	9.997		9.73	9.839
0.381458	9.583	9.997		9.729	9.839
0.381667	9.583	9.997		9.729	9.84
0.381875	9.582	9.996		9.728	9.841
0.382083	9.582	9.996		9.727	9.842
0.382292	9.582	9.996		9.727	9.843
0.3825	9.582	9.996		9.726	9.844
0.382708	9.583	9.996		9.726	9.845
0.382917	9.583	9.996		9.726	9.846
0.383125	9.583	9.995		9.726	9.847
0.383333	9.584	9.995		9.726	9.848
0.383542	9.584	9.995		9.725	9.849
0.38375	9.584	9.995		9.725	9.85
0.383958	9.583	9.995		9.725	9.85
0.384167	9.584	9.995		9.724	9.851
0.384375	9.584	9.995		9.723	9.851
0.384583	9.584	9.995		9.723	9.852
0.384792	9.584	9.994		9.722	9.852
0.385	9.584	9.994		9.721	9.852
0.385208	9.584	9.994		9.72	9.852
0.385417	9.585	9.994		9.719	9.852
0.385625	9.585	9.994		9.718	9.852
0.385833	9.585	9.993		9.717	9.852
0.386042	9.585	9.993		9.716	9.853
0.38625	9.585	9.993		9.714	9.853
0.386458	9.585	9.993		9.713	9.853
0.386667	9.584	9.993		9.711	9.853
0.386875	9.585	9.994		9.71	9.852
0.387083	9.586	9.994		9.708	9.852
0.387292	9.587	9.995		9.707	9.852
0.3875	9.588	9.995		9.706	9.852
0.387708	9.589	9.996		9.704	9.851
0.387917	9.59	9.996		9.703	9.851
0.388125	9.591	9.996		9.702	9.851
0.388333	9.591	9.996		9.701	9.851
0.388542	9.592	9.996		9.699	9.851
0.38875	9.593	9.997		9.699	9.851
0.388958	9.594	9.997		9.698	9.852
0.389167	9.595	9.998		9.697	9.852
0.389375	9.596	9.999		9.696	9.852
0.389583	9.598	10		9.695	9.851
0.389792	9.599	10		9.695	9.851
0.39	9.6	10.001		9.694	9.85
0.390208	9.601	10.002		9.694	9.85
0.390417	9.602	10.003		9.693	9.849
0.390625	9.603	10.003		9.693	9.848
0.390833	9.605	10.004		9.693	9.847
0.391042	9.606	10.004		9.692	9.846
0.39125	9.607	10.004		9.692	9.845
0.391458	9.609	10.004		9.691	9.843
0.391667	9.61	10.004		9.69	9.842
0.391875	9.611	10.003		9.689	9.841
0.392083	9.612	10.003		9.688	9.839
0.392292	9.614	10.004		9.687	9.838
0.3925	9.615	10.004		9.686	9.837
0.392708	9.617	10.004		9.685	9.835
0.392917	9.618	10.004		9.684	9.834
0.393125	9.62	10.004		9.683	9.833
0.393333	9.621	10.003		9.682	9.831
0.393542	9.623	10.003		9.682	9.83
0.39375	9.625	10.003		9.681	9.829
0.393958	9.626	10.003		9.681	9.828
0.394167	9.628	10.003		9.68	9.827
0.394375	9.629	10.004		9.68	9.826
0.394583	9.63	10.004		9.679	9.825
0.394792	9.631	10.004		9.679	9.824
0.395	9.632	10.005		9.679	9.823
0.395208	9.634	10.005		9.678	9.822
0.395417	9.635	10.004		9.678	9.821
0.395625	9.636	10.004		9.678	9.82
0.395833	9.637	10.004		9.677	9.819
0.396042	9.638	10.004		9.677	9.818
0.39625	9.639	10.003		9.677	9.818
0.396458	9.64	10.003		9.677	9.817
0.396667	9.641	10.003		9.677	9.816
0.396875	9.641	10.003		9.677	9.815
0.397083	9.641	10.003		9.677	9.814
0.397292	9.642	10.003		9.677	9.813
0.3975	9.642	10.003		9.677	9.813
0.397708	9.643	10.003		9.677	9.812
0.397917	9.643	10.002		9.677	9.811
0.398125	9.643	10.002		9.677	9.811
0.398333	9.644	10.002		9.676	9.81
0.398542	9.644	10.002		9.676	9.81
0.39875	9.645	10.002		9.676	9.809
0.398958	9.645	10.002		9.675	9.808
0.399167	9.646	10.003		9.675	9.808
0.399375	9.646	10.003		9.675	9.807
0.399583	9.646	10.003		9.675	9.807
0.399792	9.646	10.004		9.675	9.807
0.4	9.646	10.005		9.674	9.807
0.400208	9.646	10.005		9.674	9.806
0.400417	9.647	10.006		9.674	9.806
0.400625	9.647	10.007		9.675	9.806
0.400833	9.646	10.007		9.675	9.805
0.401042	9.646	10.008		9.675	9.805
0.40125	9.646	10.009		9.675	9.804
0.401458	9.646	10.01		9.675	9.804
0.401667	9.646	10.01		9.676	9.804
0.401875	9.646	10.011		9.676	9.804
0.402083	9.647	10.012		9.676	9.804
0.402292	9.647	10.013		9.676	9.804
0.4025	9.647	10.014		9.676	9.804
0.402708	9.648	10.015		9.676	9.803
0.402917	9.648	10.016		9.676	9.803
0.403125	9.649	10.017		9.675	9.803
0.403333	9.65	10.018		9.675	9.803
0.403542	9.65	10.019		9.675	9.803
0.40375	9.651	10.02		9.675	9.803
0.403958	9.652	10.021		9.675	9.802
0.404167	9.653	10.022		9.675	9.802
0.404375	9.653	10.023		9.676	9.802
0.404583	9.654	10.024		9.676	9.802
0.404792	9.655	10.025		9.676	9.802
0.405	9.656	10.026		9.676	9.802
0.405208	9.657	10.027		9.676	9.802
0.405417	9.658	10.028		9.676	9.802
0.405625	9.659	10.029		9.676	9.802
0.405833	9.66	10.03		9.676	9.801
0.406042	9.661	10.031		9.676	9.801
0.40625	9.661	10.032		9.677	9.8
0.406458	9.662	10.032		9.677	9.8
0.406667	9.663	10.033		9.677	9.799
0.406875	9.664	10.033		9.677	9.799
0.407083	9.665	10.034		9.676	9.798
0.407292	9.666	10.034		9.676	9.797
0.4075	9.667	10.035		9.675	9.796
0.407708	9.668	10.035		9.675	9.795
0.407917	9.668	10.036		9.675	9.794
0.408125	9.669	10.036		9.674	9.793
0.408333	9.67	10.037		9.674	9.792
0.408542	9.67	10.037		9.673	9.791
0.40875	9.671	10.037		9.672	9.79
0.408958	9.671	10.037		9.672	9.789
0.409167	9.672	10.037		9.672	9.788
0.409375	9.673	10.038		9.672	9.787
0.409583	9.673	10.038		9.671	9.786
0.409792	9.674	10.038		9.67	9.785
0.41	9.674	10.039		9.67	9.785
0.410208	9.675	10.039		9.669	9.785
0.410417	9.675	10.04		9.668	9.784
0.410625	9.676	10.04		9.668	9.783
0.410833	9.676	10.041		9.668	9.783
0.411042	9.677	10.041		9.667	9.783
0.41125	9.677	10.041		9.667	9.783
0.411458	9.677	10.042		9.667	9.783
0.411667	9.677	10.042		9.667	9.783
0.411875	9.678	10.043		9.667	9.783
0.412083	9.678	10.043		9.666	9.783
0.412292	9.678	10.043		9.666	9.783
0.4125	9.678	10.044		9.666	9.783
0.412708	9.678	10.044		9.666	9.783
0.412917	9.678	10.044		9.666	9.783
0.413125	9.679	10.045		9.666	9.784
0.413333	9.679	10.045		9.666	9.784
0.413542	9.68	10.045		9.666	9.784
0.41375	9.681	10.045		9.666	9.784
0.413958	9.682	10.045		9.666	9.784
0.414167	9.683	10.045		9.666	9.784
0.414375	9.684	10.045		9.666	9.784
0.414583	9.685	10.045		9.665	9.785
0.414792	9.685	10.045		9.665	9.785
0.415	9.685	10.045		9.665	9.785
0.415208	9.686	10.045		9.665	9.785
0.415417	9.687	10.045		9.665	9.785
0.415625	9.687	10.046		9.665	9.786
0.415833	9.688	10.045		9.665	9.787
0.416042	9.689	10.045		9.665	9.788
0.41625	9.689	10.045		9.665	9.789
[truncated: 46,000 more rows]

## Sheet: Suppl. Fig. 11
Time (min)	0 min	1 min	3 min	5 min	10 min
0	9.746	8.942	10.158	9.773	10.386
0.000208	9.746	8.942	10.159	9.772	10.386
0.000417	9.745	8.942	10.16	9.771	10.385
0.000625	9.744	8.941	10.161	9.771	10.385
0.000833	9.743	8.941	10.162	9.771	10.385
0.001042	9.742	8.942	10.163	9.77	10.384
0.00125	9.741	8.942	10.164	9.77	10.384
0.001458	9.74	8.943	10.165	9.77	10.384
0.001667	9.739	8.943	10.166	9.769	10.384
0.001875	9.738	8.943	10.167	9.769	10.383
0.002083	9.738	8.943	10.168	9.769	10.383
0.002292	9.737	8.943	10.169	9.769	10.383
0.0025	9.736	8.943	10.17	9.769	10.384
0.002708	9.735	8.944	10.17	9.769	10.384
0.002917	9.735	8.944	10.171	9.769	10.385
0.003125	9.734	8.944	10.172	9.769	10.385
0.003333	9.733	8.945	10.173	9.769	10.386
0.003542	9.733	8.945	10.174	9.769	10.387
0.00375	9.733	8.946	10.176	9.77	10.388
0.003958	9.732	8.947	10.177	9.77	10.389
0.004167	9.732	8.948	10.178	9.77	10.389
0.004375	9.731	8.95	10.18	9.771	10.39
0.004583	9.731	8.951	10.181	9.771	10.391
0.004792	9.73	8.953	10.182	9.772	10.392
0.005	9.73	8.954	10.183	9.772	10.393
0.005208	9.73	8.956	10.184	9.773	10.394
0.005417	9.73	8.957	10.185	9.774	10.395
0.005625	9.73	8.959	10.185	9.774	10.397
0.005833	9.73	8.96	10.186	9.775	10.398
0.006042	9.73	8.962	10.186	9.775	10.4
0.00625	9.73	8.964	10.187	9.776	10.401
0.006458	9.731	8.965	10.187	9.776	10.403
0.006667	9.731	8.967	10.187	9.777	10.404
0.006875	9.731	8.969	10.188	9.778	10.406
0.007083	9.731	8.97	10.188	9.779	10.407
0.007292	9.732	8.971	10.188	9.78	10.409
0.0075	9.732	8.973	10.189	9.781	10.41
0.007708	9.732	8.974	10.189	9.782	10.412
0.007917	9.732	8.976	10.189	9.783	10.414
0.008125	9.732	8.978	10.19	9.783	10.415
0.008333	9.732	8.979	10.19	9.784	10.417
0.008542	9.732	8.98	10.19	9.785	10.419
0.00875	9.731	8.982	10.191	9.785	10.42
0.008958	9.731	8.983	10.191	9.786	10.422
0.009167	9.731	8.984	10.192	9.787	10.423
0.009375	9.731	8.985	10.192	9.788	10.424
0.009583	9.73	8.986	10.192	9.789	10.426
0.009792	9.73	8.987	10.192	9.789	10.428
0.01	9.73	8.988	10.192	9.79	10.429
0.010208	9.73	8.989	10.192	9.791	10.431
0.010417	9.731	8.99	10.192	9.792	10.432
0.010625	9.731	8.991	10.192	9.793	10.434
0.010833	9.731	8.991	10.193	9.794	10.435
0.011042	9.732	8.992	10.193	9.796	10.436
0.01125	9.732	8.993	10.194	9.797	10.437
0.011458	9.733	8.994	10.194	9.798	10.438
0.011667	9.733	8.994	10.195	9.799	10.438
0.011875	9.734	8.994	10.195	9.8	10.439
0.012083	9.735	8.995	10.195	9.801	10.44
0.012292	9.735	8.995	10.196	9.802	10.441
0.0125	9.735	8.995	10.196	9.802	10.442
0.012708	9.735	8.995	10.196	9.803	10.443
0.012917	9.736	8.995	10.197	9.804	10.444
0.013125	9.736	8.995	10.197	9.804	10.445
0.013333	9.736	8.996	10.197	9.804	10.446
0.013542	9.736	8.996	10.197	9.805	10.447
0.01375	9.736	8.996	10.197	9.805	10.447
0.013958	9.737	8.997	10.198	9.805	10.448
0.014167	9.737	8.998	10.198	9.805	10.449
0.014375	9.737	8.998	10.198	9.806	10.45
0.014583	9.737	8.998	10.198	9.806	10.45
0.014792	9.738	8.999	10.199	9.806	10.451
0.015	9.738	8.999	10.199	9.806	10.452
0.015208	9.738	9	10.199	9.806	10.453
0.015417	9.738	9	10.199	9.806	10.453
0.015625	9.738	9	10.199	9.807	10.454
0.015833	9.738	9.001	10.198	9.807	10.455
0.016042	9.738	9.001	10.198	9.807	10.455
0.01625	9.738	9.002	10.198	9.807	10.456
0.016458	9.737	9.003	10.198	9.808	10.457
0.016667	9.737	9.004	10.197	9.808	10.457
0.016875	9.737	9.005	10.197	9.808	10.458
0.017083	9.737	9.006	10.197	9.808	10.459
0.017292	9.737	9.006	10.197	9.809	10.46
0.0175	9.737	9.007	10.197	9.809	10.461
0.017708	9.738	9.009	10.196	9.809	10.461
0.017917	9.739	9.009	10.196	9.81	10.462
0.018125	9.74	9.011	10.196	9.81	10.462
0.018333	9.741	9.011	10.196	9.81	10.463
0.018542	9.742	9.012	10.196	9.81	10.463
0.01875	9.743	9.013	10.196	9.811	10.464
0.018958	9.745	9.014	10.195	9.811	10.464
0.019167	9.746	9.014	10.195	9.811	10.464
0.019375	9.746	9.015	10.195	9.811	10.465
0.019583	9.747	9.016	10.195	9.812	10.465
0.019792	9.747	9.016	10.195	9.812	10.465
0.02	9.747	9.017	10.195	9.812	10.465
0.020208	9.747	9.018	10.194	9.812	10.465
0.020417	9.747	9.019	10.194	9.812	10.466
0.020625	9.747	9.02	10.194	9.812	10.466
0.020833	9.748	9.021	10.194	9.812	10.466
0.021042	9.748	9.021	10.193	9.811	10.466
0.02125	9.748	9.022	10.193	9.811	10.466
0.021458	9.748	9.023	10.193	9.811	10.465
0.021667	9.747	9.024	10.193	9.81	10.464
0.021875	9.747	9.025	10.193	9.81	10.463
0.022083	9.747	9.026	10.193	9.81	10.462
0.022292	9.746	9.026	10.193	9.809	10.461
0.0225	9.746	9.026	10.193	9.809	10.459
0.022708	9.746	9.026	10.193	9.809	10.458
0.022917	9.746	9.027	10.193	9.808	10.457
0.023125	9.746	9.027	10.193	9.808	10.456
0.023333	9.746	9.028	10.192	9.807	10.455
0.023542	9.745	9.028	10.193	9.807	10.454
0.02375	9.745	9.028	10.193	9.807	10.453
0.023958	9.744	9.028	10.193	9.806	10.452
0.024167	9.743	9.028	10.193	9.806	10.45
0.024375	9.742	9.029	10.193	9.805	10.449
0.024583	9.741	9.029	10.194	9.805	10.448
0.024792	9.74	9.03	10.194	9.805	10.447
0.025	9.74	9.031	10.195	9.804	10.446
0.025208	9.739	9.032	10.195	9.804	10.445
0.025417	9.738	9.032	10.196	9.803	10.443
0.025625	9.737	9.032	10.197	9.802	10.442
0.025833	9.736	9.032	10.198	9.801	10.441
0.026042	9.735	9.033	10.199	9.801	10.439
0.02625	9.734	9.033	10.2	9.8	10.438
0.026458	9.733	9.034	10.201	9.799	10.437
0.026667	9.732	9.035	10.202	9.798	10.436
0.026875	9.731	9.035	10.203	9.797	10.434
0.027083	9.729	9.036	10.204	9.796	10.433
0.027292	9.727	9.036	10.205	9.794	10.432
0.0275	9.726	9.036	10.206	9.793	10.431
0.027708	9.725	9.037	10.207	9.792	10.43
0.027917	9.724	9.038	10.208	9.791	10.429
0.028125	9.723	9.038	10.21	9.79	10.428
0.028333	9.721	9.038	10.211	9.789	10.427
0.028542	9.72	9.039	10.212	9.788	10.425
0.02875	9.719	9.039	10.214	9.787	10.424
0.028958	9.718	9.039	10.215	9.786	10.423
0.029167	9.717	9.04	10.217	9.785	10.422
0.029375	9.715	9.04	10.219	9.784	10.421
0.029583	9.714	9.041	10.22	9.784	10.42
0.029792	9.713	9.041	10.222	9.782	10.418
0.03	9.712	9.041	10.224	9.781	10.417
0.030208	9.711	9.041	10.226	9.781	10.416
0.030417	9.709	9.042	10.228	9.78	10.415
0.030625	9.708	9.042	10.229	9.78	10.413
0.030833	9.707	9.042	10.231	9.779	10.412
0.031042	9.706	9.042	10.233	9.779	10.411
0.03125	9.705	9.042	10.234	9.778	10.41
0.031458	9.703	9.041	10.236	9.778	10.409
0.031667	9.702	9.041	10.238	9.778	10.409
0.031875	9.701	9.041	10.24	9.778	10.408
0.032083	9.7	9.04	10.242	9.778	10.407
0.032292	9.699	9.039	10.244	9.777	10.407
0.0325	9.698	9.039	10.246	9.777	10.407
0.032708	9.697	9.038	10.248	9.777	10.406
0.032917	9.696	9.037	10.25	9.777	10.406
0.033125	9.695	9.037	10.252	9.776	10.406
0.033333	9.694	9.036	10.254	9.776	10.405
0.033542	9.693	9.035	10.256	9.776	10.405
0.03375	9.693	9.035	10.258	9.776	10.405
0.033958	9.692	9.034	10.26	9.776	10.405
0.034167	9.691	9.033	10.261	9.776	10.404
0.034375	9.691	9.033	10.263	9.776	10.404
0.034583	9.69	9.032	10.264	9.777	10.404
0.034792	9.689	9.032	10.265	9.777	10.404
0.035	9.688	9.031	10.267	9.778	10.404
0.035208	9.688	9.03	10.268	9.778	10.404
0.035417	9.687	9.03	10.269	9.778	10.404
0.035625	9.686	9.029	10.27	9.779	10.404
0.035833	9.686	9.028	10.271	9.78	10.404
0.036042	9.685	9.028	10.272	9.781	10.405
0.03625	9.684	9.027	10.274	9.782	10.405
0.036458	9.684	9.026	10.275	9.784	10.405
0.036667	9.683	9.026	10.276	9.785	10.405
0.036875	9.682	9.025	10.277	9.786	10.405
0.037083	9.681	9.025	10.278	9.787	10.405
0.037292	9.681	9.024	10.279	9.788	10.405
0.0375	9.68	9.024	10.279	9.79	10.406
0.037708	9.679	9.023	10.28	9.791	10.406
0.037917	9.678	9.023	10.281	9.792	10.406
0.038125	9.678	9.023	10.281	9.792	10.406
0.038333	9.677	9.023	10.282	9.793	10.406
0.038542	9.677	9.023	10.282	9.794	10.406
0.03875	9.676	9.023	10.283	9.795	10.406
0.038958	9.675	9.023	10.284	9.796	10.406
0.039167	9.675	9.023	10.284	9.798	10.406
0.039375	9.674	9.023	10.284	9.799	10.406
0.039583	9.674	9.023	10.285	9.801	10.406
0.039792	9.673	9.023	10.285	9.802	10.407
0.04	9.673	9.023	10.286	9.804	10.407
0.040208	9.672	9.024	10.287	9.805	10.407
0.040417	9.672	9.024	10.288	9.806	10.407
0.040625	9.671	9.025	10.289	9.807	10.407
0.040833	9.67	9.025	10.289	9.808	10.407
0.041042	9.669	9.026	10.29	9.809	10.406
0.04125	9.669	9.026	10.291	9.811	10.406
0.041458	9.668	9.027	10.292	9.812	10.405
0.041667	9.667	9.028	10.293	9.813	10.405
0.041875	9.667	9.028	10.294	9.814	10.405
0.042083	9.666	9.029	10.295	9.816	10.404
0.042292	9.666	9.03	10.296	9.817	10.404
0.0425	9.666	9.03	10.296	9.819	10.403
0.042708	9.666	9.031	10.297	9.82	10.403
0.042917	9.666	9.032	10.297	9.822	10.403
0.043125	9.666	9.033	10.297	9.823	10.402
0.043333	9.666	9.033	10.297	9.824	10.402
0.043542	9.666	9.034	10.297	9.826	10.401
0.04375	9.666	9.034	10.296	9.827	10.401
0.043958	9.666	9.034	10.296	9.829	10.401
0.044167	9.667	9.035	10.296	9.831	10.4
0.044375	9.668	9.035	10.296	9.832	10.4
0.044583	9.669	9.036	10.295	9.834	10.399
0.044792	9.67	9.037	10.295	9.836	10.399
0.045	9.67	9.038	10.295	9.838	10.398
0.045208	9.671	9.038	10.295	9.84	10.397
0.045417	9.672	9.039	10.295	9.842	10.397
0.045625	9.673	9.04	10.294	9.844	10.396
0.045833	9.675	9.041	10.294	9.845	10.396
0.046042	9.676	9.042	10.293	9.847	10.396
0.04625	9.677	9.043	10.293	9.849	10.395
0.046458	9.678	9.044	10.292	9.851	10.394
0.046667	9.68	9.045	10.292	9.852	10.394
0.046875	9.681	9.045	10.291	9.854	10.394
0.047083	9.682	9.047	10.29	9.855	10.393
0.047292	9.684	9.047	10.29	9.857	10.393
0.0475	9.685	9.048	10.289	9.858	10.392
0.047708	9.687	9.049	10.288	9.86	10.392
0.047917	9.688	9.05	10.287	9.861	10.392
0.048125	9.69	9.051	10.286	9.862	10.392
0.048333	9.691	9.052	10.286	9.863	10.392
0.048542	9.691	9.052	10.285	9.864	10.391
0.04875	9.692	9.053	10.285	9.865	10.391
0.048958	9.692	9.054	10.284	9.865	10.391
0.049167	9.692	9.055	10.283	9.866	10.391
0.049375	9.692	9.056	10.282	9.867	10.39
0.049583	9.692	9.056	10.28	9.867	10.39
0.049792	9.693	9.056	10.279	9.867	10.39
0.05	9.693	9.056	10.277	9.867	10.39
0.050208	9.693	9.056	10.275	9.868	10.389
0.050417	9.694	9.055	10.274	9.868	10.388
0.050625	9.694	9.055	10.272	9.869	10.387
0.050833	9.694	9.055	10.27	9.869	10.387
0.051042	9.695	9.055	10.268	9.87	10.386
0.05125	9.695	9.055	10.266	9.87	10.385
0.051458	9.696	9.054	10.265	9.87	10.384
0.051667	9.696	9.054	10.263	9.87	10.383
0.051875	9.697	9.055	10.261	9.87	10.383
0.052083	9.697	9.055	10.26	9.87	10.382
0.052292	9.698	9.055	10.259	9.87	10.381
0.0525	9.698	9.055	10.257	9.869	10.38
0.052708	9.698	9.055	10.255	9.869	10.379
0.052917	9.699	9.055	10.254	9.868	10.378
0.053125	9.699	9.055	10.252	9.868	10.378
0.053333	9.699	9.055	10.251	9.867	10.377
0.053542	9.698	9.054	10.249	9.867	10.376
0.05375	9.698	9.054	10.248	9.866	10.375
0.053958	9.698	9.053	10.246	9.865	10.375
0.054167	9.698	9.051	10.245	9.864	10.374
0.054375	9.697	9.05	10.243	9.863	10.373
0.054583	9.697	9.048	10.242	9.862	10.372
0.054792	9.696	9.047	10.241	9.86	10.371
0.055	9.696	9.045	10.24	9.859	10.37
0.055208	9.695	9.044	10.239	9.857	10.368
0.055417	9.694	9.042	10.237	9.856	10.367
0.055625	9.693	9.041	10.236	9.855	10.365
0.055833	9.692	9.039	10.235	9.854	10.363
0.056042	9.69	9.037	10.235	9.852	10.362
0.05625	9.689	9.036	10.234	9.851	10.36
0.056458	9.687	9.034	10.233	9.849	10.358
0.056667	9.686	9.032	10.232	9.848	10.356
0.056875	9.684	9.03	10.231	9.847	10.354
0.057083	9.683	9.029	10.23	9.845	10.353
0.057292	9.682	9.027	10.229	9.844	10.351
0.0575	9.681	9.025	10.228	9.842	10.349
0.057708	9.68	9.023	10.227	9.841	10.347
0.057917	9.679	9.021	10.226	9.84	10.345
0.058125	9.678	9.019	10.226	9.839	10.343
0.058333	9.677	9.017	10.225	9.837	10.341
0.058542	9.676	9.016	10.224	9.836	10.34
0.05875	9.676	9.014	10.224	9.835	10.338
0.058958	9.676	9.013	10.223	9.834	10.337
0.059167	9.675	9.012	10.223	9.833	10.336
0.059375	9.675	9.011	10.223	9.832	10.335
0.059583	9.674	9.009	10.223	9.831	10.334
0.059792	9.674	9.008	10.223	9.829	10.333
0.06	9.673	9.007	10.223	9.828	10.333
0.060208	9.673	9.005	10.223	9.827	10.331
0.060417	9.672	9.004	10.222	9.825	10.331
0.060625	9.671	9.003	10.222	9.823	10.329
0.060833	9.669	9.002	10.222	9.822	10.328
0.061042	9.668	9.001	10.221	9.82	10.327
0.06125	9.667	9	10.221	9.819	10.326
0.061458	9.666	8.998	10.22	9.818	10.325
0.061667	9.665	8.997	10.219	9.817	10.324
0.061875	9.664	8.996	10.219	9.816	10.322
0.062083	9.662	8.995	10.219	9.815	10.321
0.062292	9.661	8.994	10.219	9.814	10.32
0.0625	9.66	8.994	10.218	9.813	10.319
0.062708	9.659	8.993	10.218	9.813	10.317
0.062917	9.658	8.992	10.218	9.812	10.316
0.063125	9.657	8.992	10.218	9.811	10.315
0.063333	9.655	8.992	10.218	9.811	10.313
0.063542	9.654	8.991	10.217	9.811	10.312
0.06375	9.653	8.991	10.217	9.811	10.311
0.063958	9.652	8.99	10.217	9.81	10.31
0.064167	9.651	8.989	10.216	9.81	10.309
0.064375	9.65	8.989	10.216	9.81	10.307
0.064583	9.649	8.988	10.215	9.809	10.306
0.064792	9.648	8.988	10.215	9.809	10.305
0.065	9.648	8.988	10.215	9.809	10.304
0.065208	9.647	8.987	10.215	9.808	10.303
0.065417	9.646	8.987	10.215	9.808	10.302
0.065625	9.645	8.987	10.215	9.807	10.301
0.065833	9.645	8.987	10.215	9.807	10.3
0.066042	9.645	8.987	10.216	9.807	10.299
0.06625	9.644	8.987	10.216	9.807	10.298
0.066458	9.644	8.987	10.216	9.807	10.297
0.066667	9.643	8.987	10.217	9.807	10.296
0.066875	9.643	8.987	10.217	9.806	10.295
0.067083	9.643	8.987	10.217	9.806	10.294
0.067292	9.642	8.987	10.217	9.806	10.293
0.0675	9.642	8.988	10.218	9.806	10.293
0.067708	9.641	8.988	10.218	9.806	10.292
0.067917	9.641	8.988	10.218	9.806	10.291
0.068125	9.64	8.988	10.218	9.805	10.29
0.068333	9.64	8.989	10.218	9.805	10.289
0.068542	9.639	8.989	10.219	9.805	10.289
0.06875	9.639	8.989	10.219	9.805	10.288
0.068958	9.638	8.99	10.219	9.805	10.288
0.069167	9.638	8.99	10.22	9.805	10.287
0.069375	9.638	8.991	10.22	9.804	10.286
0.069583	9.638	8.991	10.22	9.804	10.286
0.069792	9.638	8.991	10.221	9.804	10.285
0.07	9.639	8.991	10.221	9.804	10.285
0.070208	9.639	8.991	10.221	9.805	10.284
0.070417	9.64	8.991	10.222	9.805	10.283
0.070625	9.64	8.99	10.222	9.805	10.283
0.070833	9.641	8.99	10.223	9.805	10.282
0.071042	9.641	8.99	10.223	9.806	10.282
0.07125	9.641	8.989	10.224	9.806	10.282
0.071458	9.642	8.989	10.224	9.806	10.283
0.071667	9.642	8.989	10.224	9.807	10.284
0.071875	9.643	8.988	10.225	9.807	10.285
0.072083	9.643	8.988	10.225	9.808	10.286
0.072292	9.644	8.987	10.226	9.808	10.287
0.0725	9.644	8.987	10.227	9.809	10.288
0.072708	9.645	8.987	10.228	9.809	10.289
0.072917	9.645	8.986	10.229	9.809	10.29
0.073125	9.646	8.987	10.23	9.81	10.292
0.073333	9.646	8.987	10.231	9.81	10.293
0.073542	9.647	8.987	10.231	9.81	10.295
0.07375	9.648	8.988	10.232	9.81	10.297
0.073958	9.648	8.988	10.232	9.811	10.298
0.074167	9.649	8.988	10.233	9.811	10.3
0.074375	9.65	8.988	10.233	9.811	10.302
0.074583	9.651	8.987	10.233	9.812	10.303
0.074792	9.652	8.986	10.233	9.812	10.305
0.075	9.652	8.985	10.233	9.812	10.306
0.075208	9.653	8.984	10.233	9.812	10.307
0.075417	9.654	8.983	10.233	9.813	10.309
0.075625	9.655	8.983	10.232	9.813	10.31
0.075833	9.656	8.983	10.232	9.813	10.311
0.076042	9.657	8.983	10.232	9.813	10.313
0.07625	9.658	8.982	10.233	9.813	10.314
0.076458	9.659	8.981	10.233	9.814	10.315
0.076667	9.66	8.98	10.233	9.814	10.317
0.076875	9.661	8.98	10.233	9.814	10.318
0.077083	9.663	8.979	10.233	9.815	10.319
0.077292	9.664	8.978	10.233	9.815	10.32
0.0775	9.665	8.978	10.234	9.814	10.322
0.077708	9.665	8.978	10.234	9.814	10.323
0.077917	9.666	8.978	10.233	9.814	10.324
0.078125	9.668	8.978	10.233	9.814	10.326
0.078333	9.669	8.978	10.233	9.813	10.327
0.078542	9.67	8.978	10.233	9.813	10.329
0.07875	9.671	8.978	10.233	9.813	10.33
0.078958	9.672	8.978	10.232	9.813	10.332
0.079167	9.673	8.978	10.232	9.813	10.333
0.079375	9.674	8.978	10.231	9.813	10.335
0.079583	9.675	8.979	10.23	9.813	10.336
0.079792	9.676	8.979	10.229	9.813	10.338
0.08	9.677	8.979	10.228	9.813	10.339
0.080208	9.678	8.979	10.227	9.813	10.34
0.080417	9.679	8.98	10.225	9.813	10.342
0.080625	9.681	8.98	10.224	9.813	10.343
0.080833	9.682	8.98	10.223	9.813	10.345
0.081042	9.683	8.98	10.222	9.813	10.346
0.08125	9.685	8.98	10.221	9.813	10.347
0.081458	9.686	8.981	10.219	9.813	10.348
0.081667	9.687	8.981	10.218	9.813	10.348
0.081875	9.689	8.982	10.217	9.813	10.349
0.082083	9.69	8.983	10.215	9.813	10.349
0.082292	9.692	8.984	10.214	9.813	10.35
0.0825	9.693	8.985	10.212	9.813	10.35
0.082708	9.694	8.985	10.211	9.813	10.35
0.082917	9.695	8.986	10.21	9.814	10.35
0.083125	9.697	8.986	10.208	9.814	10.35
0.083333	9.698	8.987	10.207	9.814	10.35
0.083542	9.699	8.988	10.206	9.814	10.35
0.08375	9.7	8.989	10.205	9.813	10.35
0.083958	9.701	8.989	10.204	9.813	10.35
0.084167	9.703	8.99	10.203	9.813	10.35
0.084375	9.704	8.991	10.202	9.813	10.35
0.084583	9.705	8.992	10.201	9.813	10.349
0.084792	9.706	8.992	10.2	9.813	10.349
0.085	9.707	8.993	10.199	9.813	10.349
0.085208	9.708	8.994	10.199	9.812	10.349
0.085417	9.709	8.994	10.198	9.812	10.348
0.085625	9.71	8.994	10.197	9.811	10.348
0.085833	9.711	8.995	10.196	9.811	10.347
0.086042	9.712	8.996	10.195	9.81	10.346
0.08625	9.713	8.996	10.194	9.809	10.346
0.086458	9.714	8.996	10.193	9.808	10.345
0.086667	9.715	8.997	10.192	9.808	10.344
0.086875	9.716	8.997	10.192	9.807	10.344
0.087083	9.717	8.998	10.191	9.807	10.343
0.087292	9.718	8.998	10.19	9.806	10.342
0.0875	9.719	8.999	10.189	9.806	10.342
0.087708	9.72	8.999	10.188	9.806	10.341
0.087917	9.72	8.999	10.187	9.806	10.34
0.088125	9.721	8.999	10.186	9.806	10.339
0.088333	9.722	8.999	10.186	9.805	10.338
0.088542	9.722	8.999	10.185	9.805	10.337
0.08875	9.723	8.999	10.184	9.805	10.337
0.088958	9.724	8.999	10.184	9.804	10.336
0.089167	9.724	8.999	10.183	9.804	10.335
0.089375	9.725	8.999	10.183	9.803	10.334
0.089583	9.725	8.999	10.182	9.802	10.334
0.089792	9.726	8.999	10.182	9.801	10.333
0.09	9.726	8.999	10.181	9.8	10.332
0.090208	9.727	8.999	10.181	9.799	10.331
0.090417	9.727	8.999	10.18	9.798	10.331
0.090625	9.728	8.999	10.18	9.796	10.331
0.090833	9.728	9	10.18	9.795	10.331
0.091042	9.728	9	10.179	9.794	10.331
0.09125	9.729	9	10.179	9.793	10.331
0.091458	9.729	9	10.178	9.792	10.33
0.091667	9.729	9	10.178	9.791	10.33
0.091875	9.729	9	10.177	9.79	10.331
0.092083	9.729	9	10.177	9.789	10.331
0.092292	9.729	9	10.177	9.787	10.331
0.0925	9.729	9	10.177	9.786	10.332
0.092708	9.729	9.001	10.177	9.785	10.333
0.092917	9.728	9.001	10.177	9.784	10.333
0.093125	9.728	9.001	10.177	9.783	10.334
0.093333	9.727	9.002	10.178	9.782	10.335
0.093542	9.727	9.002	10.178	9.78	10.335
0.09375	9.727	9.002	10.179	9.779	10.336
0.093958	9.726	9.003	10.179	9.778	10.337
0.094167	9.726	9.003	10.179	9.777	10.337
0.094375	9.725	9.003	10.179	9.775	10.338
0.094583	9.724	9.004	10.179	9.774	10.339
0.094792	9.724	9.004	10.179	9.773	10.339
0.095	9.723	9.004	10.179	9.772	10.34
0.095208	9.723	9.004	10.18	9.771	10.341
0.095417	9.722	9.004	10.18	9.769	10.341
0.095625	9.722	9.004	10.181	9.768	10.342
0.095833	9.721	9.004	10.182	9.767	10.342
0.096042	9.72	9.003	10.183	9.766	10.343
0.09625	9.72	9.003	10.183	9.765	10.343
0.096458	9.719	9.003	10.184	9.764	10.344
0.096667	9.718	9.003	10.185	9.763	10.344
0.096875	9.717	9.004	10.185	9.762	10.345
0.097083	9.716	9.004	10.186	9.76	10.345
0.097292	9.715	9.005	10.187	9.759	10.346
0.0975	9.715	9.005	10.187	9.758	10.346
0.097708	9.714	9.006	10.188	9.757	10.347
0.097917	9.713	9.007	10.189	9.756	10.348
0.098125	9.712	9.008	10.189	9.755	10.348
0.098333	9.711	9.008	10.19	9.754	10.349
0.098542	9.71	9.009	10.19	9.753	10.349
0.09875	9.71	9.01	10.191	9.752	10.349
0.098958	9.71	9.011	10.191	9.751	10.35
0.099167	9.71	9.011	10.192	9.75	10.351
0.099375	9.711	9.012	10.194	9.749	10.351
0.099583	9.711	9.012	10.195	9.749	10.352
0.099792	9.711	9.013	10.197	9.748	10.353
0.1	9.71	9.014	10.199	9.747	10.353
0.100208	9.71	9.015	10.202	9.747	10.354
0.100417	9.711	9.016	10.204	9.746	10.355
0.100625	9.711	9.017	10.206	9.745	10.355
0.100833	9.71	9.018	10.208	9.745	10.356
0.101042	9.71	9.019	10.211	9.744	10.356
0.10125	9.71	9.02	10.213	9.743	10.357
0.101458	9.71	9.021	10.215	9.743	10.358
0.101667	9.71	9.021	10.217	9.743	10.358
0.101875	9.71	9.022	10.22	9.743	10.358
0.102083	9.709	9.023	10.221	9.743	10.359
0.102292	9.709	9.024	10.223	9.743	10.359
0.1025	9.709	9.025	10.224	9.743	10.36
0.102708	9.709	9.025	10.226	9.744	10.36
0.102917	9.709	9.026	10.228	9.744	10.36
0.103125	9.708	9.027	10.23	9.744	10.361
0.103333	9.709	9.027	10.232	9.744	10.36
0.103542	9.709	9.028	10.234	9.745	10.36
0.10375	9.709	9.029	10.236	9.745	10.36
0.103958	9.71	9.03	10.238	9.746	10.361
0.104167	9.71	9.032	10.24	9.746	10.361
0.104375	9.711	9.033	10.242	9.746	10.361
0.104583	9.711	9.034	10.243	9.747	10.361
0.104792	9.712	9.035	10.245	9.748	10.362
0.105	9.713	9.036	10.246	9.749	10.362
0.105208	9.713	9.037	10.247	9.75	10.362
0.105417	9.714	9.038	10.249	9.75	10.362
0.105625	9.715	9.039	10.25	9.751	10.362
0.105833	9.715	9.04	10.251	9.751	10.362
0.106042	9.716	9.041	10.252	9.752	10.362
0.10625	9.716	9.043	10.253	9.753	10.363
0.106458	9.717	9.044	10.254	9.754	10.363
0.106667	9.718	9.045	10.255	9.755	10.364
0.106875	9.719	9.046	10.257	9.755	10.365
0.107083	9.72	9.048	10.259	9.756	10.366
0.107292	9.72	9.049	10.261	9.757	10.367
0.1075	9.721	9.05	10.263	9.758	10.368
0.107708	9.722	9.052	10.265	9.758	10.369
0.107917	9.723	9.053	10.266	9.758	10.369
0.108125	9.724	9.054	10.268	9.759	10.37
0.108333	9.724	9.055	10.27	9.76	10.371
0.108542	9.725	9.056	10.272	9.76	10.371
0.10875	9.725	9.058	10.273	9.76	10.372
0.108958	9.726	9.059	10.273	9.761	10.372
0.109167	9.726	9.06	10.274	9.761	10.372
0.109375	9.727	9.061	10.274	9.762	10.372
0.109583	9.727	9.062	10.274	9.762	10.372
0.109792	9.727	9.063	10.274	9.763	10.372
0.11	9.728	9.063	10.275	9.763	10.372
0.110208	9.728	9.064	10.275	9.764	10.372
0.110417	9.729	9.065	10.275	9.765	10.372
0.110625	9.73	9.065	10.275	9.766	10.372
0.110833	9.731	9.066	10.275	9.766	10.372
0.111042	9.732	9.067	10.275	9.767	10.373
0.11125	9.733	9.068	10.276	9.767	10.373
0.111458	9.733	9.068	10.277	9.768	10.374
0.111667	9.734	9.069	10.277	9.768	10.374
0.111875	9.735	9.069	10.277	9.769	10.374
0.112083	9.736	9.07	10.278	9.769	10.375
0.112292	9.737	9.07	10.278	9.769	10.375
0.1125	9.738	9.071	10.278	9.77	10.376
0.112708	9.738	9.071	10.278	9.77	10.376
0.112917	9.739	9.072	10.279	9.771	10.377
0.113125	9.74	9.072	10.279	9.771	10.377
0.113333	9.74	9.073	10.28	9.771	10.378
0.113542	9.741	9.073	10.281	9.772	10.378
0.11375	9.742	9.074	10.281	9.772	10.379
0.113958	9.742	9.074	10.282	9.772	10.379
0.114167	9.743	9.075	10.283	9.772	10.38
0.114375	9.743	9.076	10.284	9.773	10.381
0.114583	9.743	9.076	10.284	9.773	10.382
0.114792	9.744	9.076	10.285	9.773	10.383
0.115	9.744	9.077	10.285	9.774	10.384
0.115208	9.744	9.077	10.286	9.774	10.385
0.115417	9.745	9.078	10.286	9.775	10.385
0.115625	9.745	9.078	10.287	9.775	10.386
0.115833	9.746	9.078	10.287	9.775	10.387
0.116042	9.746	9.079	10.288	9.775	10.387
0.11625	9.746	9.079	10.288	9.775	10.388
0.116458	9.746	9.079	10.289	9.775	10.389
0.116667	9.747	9.08	10.289	9.775	10.389
0.116875	9.747	9.08	10.289	9.775	10.389
0.117083	9.747	9.08	10.289	9.775	10.39
0.117292	9.747	9.08	10.29	9.775	10.391
0.1175	9.748	9.08	10.29	9.775	10.391
0.117708	9.748	9.08	10.29	9.775	10.392
0.117917	9.748	9.08	10.29	9.775	10.392
0.118125	9.748	9.08	10.291	9.775	10.393
0.118333	9.748	9.08	10.291	9.775	10.394
0.118542	9.748	9.08	10.291	9.775	10.394
0.11875	9.749	9.08	10.292	9.775	10.395
0.118958	9.749	9.081	10.292	9.775	10.396
0.119167	9.749	9.081	10.292	9.775	10.396
0.119375	9.749	9.081	10.293	9.775	10.397
0.119583	9.749	9.082	10.293	9.775	10.397
0.119792	9.75	9.083	10.293	9.774	10.398
0.12	9.75	9.083	10.293	9.774	10.399
0.120208	9.75	9.084	10.294	9.773	10.4
0.120417	9.75	9.084	10.294	9.773	10.4
0.120625	9.75	9.085	10.294	9.773	10.401
0.120833	9.749	9.085	10.294	9.772	10.402
0.121042	9.749	9.086	10.294	9.771	10.402
0.12125	9.749	9.087	10.294	9.771	10.403
0.121458	9.749	9.088	10.294	9.77	10.403
0.121667	9.749	9.088	10.294	9.77	10.403
0.121875	9.749	9.089	10.294	9.769	10.404
0.122083	9.749	9.089	10.294	9.769	10.404
0.122292	9.749	9.09	10.294	9.768	10.404
0.1225	9.749	9.09	10.293	9.767	10.404
0.122708	9.749	9.091	10.293	9.767	10.404
0.122917	9.749	9.091	10.292	9.766	10.404
0.123125	9.749	9.091	10.291	9.766	10.403
0.123333	9.749	9.091	10.291	9.765	10.403
0.123542	9.749	9.091	10.291	9.764	10.403
0.12375	9.749	9.091	10.291	9.764	10.403
0.123958	9.749	9.091	10.291	9.763	10.403
0.124167	9.749	9.091	10.29	9.762	10.402
0.124375	9.749	9.091	10.29	9.762	10.402
0.124583	9.749	9.091	10.29	9.761	10.402
0.124792	9.749	9.091	10.29	9.761	10.402
0.125	9.749	9.092	10.291	9.76	10.402
0.125208	9.749	9.092	10.291	9.759	10.402
0.125417	9.749	9.092	10.291	9.759	10.402
0.125625	9.748	9.092	10.291	9.758	10.402
0.125833	9.748	9.092	10.291	9.758	10.402
0.126042	9.749	9.092	10.291	9.757	10.402
0.12625	9.748	9.092	10.29	9.756	10.403
0.126458	9.748	9.093	10.29	9.755	10.403
0.126667	9.748	9.093	10.29	9.754	10.403
0.126875	9.748	9.093	10.29	9.753	10.403
0.127083	9.747	9.093	10.29	9.753	10.403
0.127292	9.747	9.093	10.289	9.752	10.403
0.1275	9.747	9.093	10.289	9.751	10.403
0.127708	9.746	9.092	10.289	9.751	10.403
0.127917	9.746	9.092	10.289	9.75	10.403
0.128125	9.745	9.091	10.289	9.75	10.403
0.128333	9.745	9.091	10.289	9.749	10.403
0.128542	9.744	9.09	10.289	9.749	10.403
0.12875	9.743	9.089	10.289	9.749	10.403
0.128958	9.742	9.088	10.289	9.748	10.403
0.129167	9.742	9.087	10.29	9.748	10.403
0.129375	9.741	9.086	10.29	9.748	10.402
0.129583	9.74	9.084	10.291	9.747	10.401
0.129792	9.74	9.083	10.291	9.747	10.401
0.13	9.739	9.083	10.292	9.747	10.4
0.130208	9.739	9.082	10.293	9.747	10.4
0.130417	9.738	9.081	10.293	9.747	10.4
0.130625	9.738	9.081	10.294	9.747	10.4
0.130833	9.737	9.08	10.295	9.747	10.4
0.131042	9.737	9.08	10.296	9.747	10.4
0.13125	9.736	9.08	10.296	9.748	10.401
0.131458	9.735	9.08	10.297	9.748	10.401
0.131667	9.734	9.079	10.298	9.748	10.401
0.131875	9.733	9.079	10.298	9.748	10.401
0.132083	9.733	9.078	10.299	9.748	10.402
0.132292	9.732	9.078	10.301	9.748	10.402
0.1325	9.732	9.078	10.302	9.749	10.403
0.132708	9.731	9.078	10.303	9.749	10.403
0.132917	9.731	9.078	10.304	9.749	10.404
0.133125	9.731	9.078	10.305	9.749	10.404
0.133333	9.731	9.078	10.305	9.749	10.405
0.133542	9.73	9.078	10.306	9.749	10.405
0.13375	9.73	9.078	10.307	9.749	10.406
0.133958	9.73	9.078	10.308	9.749	10.407
0.134167	9.73	9.078	10.309	9.749	10.407
0.134375	9.73	9.078	10.309	9.749	10.408
0.134583	9.73	9.079	10.31	9.749	10.409
0.134792	9.73	9.079	10.311	9.749	10.409
0.135	9.73	9.079	10.312	9.749	10.41
0.135208	9.731	9.079	10.313	9.75	10.41
0.135417	9.731	9.079	10.313	9.75	10.411
0.135625	9.731	9.079	10.313	9.75	10.411
0.135833	9.731	9.08	10.314	9.751	10.412
0.136042	9.731	9.08	10.314	9.751	10.413
0.13625	9.731	9.081	10.315	9.752	10.413
0.136458	9.73	9.081	10.315	9.752	10.414
0.136667	9.73	9.082	10.315	9.752	10.415
0.136875	9.73	9.082	10.316	9.752	10.416
0.137083	9.73	9.083	10.316	9.752	10.417
0.137292	9.73	9.083	10.316	9.752	10.418
0.1375	9.731	9.084	10.316	9.752	10.419
0.137708	9.731	9.084	10.317	9.751	10.42
0.137917	9.731	9.085	10.317	9.751	10.421
0.138125	9.732	9.086	10.317	9.751	10.422
0.138333	9.732	9.087	10.318	9.751	10.424
0.138542	9.732	9.088	10.318	9.751	10.425
0.13875	9.733	9.089	10.319	9.751	10.426
0.138958	9.733	9.09	10.319	9.751	10.427
0.139167	9.733	9.091	10.32	9.751	10.428
0.139375	9.733	9.092	10.32	9.751	10.429
0.139583	9.734	9.093	10.321	9.751	10.43
0.139792	9.734	9.094	10.321	9.752	10.432
0.14	9.734	9.095	10.322	9.752	10.433
0.140208	9.734	9.095	10.322	9.753	10.433
0.140417	9.734	9.095	10.322	9.753	10.434
0.140625	9.734	9.095	10.322	9.753	10.434
0.140833	9.734	9.095	10.323	9.754	10.435
0.141042	9.734	9.095	10.323	9.754	10.435
0.14125	9.735	9.095	10.323	9.754	10.436
0.141458	9.735	9.095	10.324	9.754	10.437
0.141667	9.734	9.096	10.324	9.755	10.438
0.141875	9.734	9.096	10.324	9.755	10.439
0.142083	9.733	9.097	10.324	9.755	10.439
0.142292	9.732	9.097	10.324	9.755	10.44
0.1425	9.732	9.096	10.324	9.756	10.44
0.142708	9.731	9.096	10.324	9.756	10.441
0.142917	9.73	9.096	10.324	9.756	10.441
0.143125	9.729	9.095	10.324	9.756	10.442
0.143333	9.729	9.095	10.324	9.757	10.442
0.143542	9.728	9.095	10.324	9.757	10.442
0.14375	9.727	9.094	10.324	9.757	10.442
0.143958	9.727	9.094	10.324	9.757	10.442
0.144167	9.726	9.094	10.324	9.758	10.443
0.144375	9.726	9.094	10.324	9.758	10.443
0.144583	9.725	9.094	10.324	9.758	10.444
0.144792	9.724	9.094	10.324	9.758	10.444
0.145	9.724	9.093	10.325	9.759	10.445
0.145208	9.723	9.094	10.325	9.76	10.445
0.145417	9.722	9.094	10.324	9.76	10.445
0.145625	9.722	9.094	10.324	9.761	10.445
0.145833	9.721	9.095	10.324	9.761	10.446
0.146042	9.721	9.095	10.324	9.762	10.446
0.14625	9.72	9.095	10.324	9.763	10.446
0.146458	9.72	9.096	10.324	9.763	10.447
0.146667	9.719	9.095	10.324	9.763	10.447
0.146875	9.719	9.095	10.324	9.764	10.447
0.147083	9.718	9.095	10.324	9.764	10.447
0.147292	9.717	9.094	10.324	9.764	10.447
0.1475	9.717	9.094	10.324	9.765	10.447
0.147708	9.716	9.093	10.324	9.765	10.448
0.147917	9.716	9.092	10.323	9.765	10.448
0.148125	9.715	9.092	10.323	9.766	10.448
0.148333	9.715	9.091	10.323	9.766	10.448
0.148542	9.715	9.09	10.323	9.766	10.449
0.14875	9.715	9.09	10.323	9.767	10.449
0.148958	9.715	9.089	10.322	9.767	10.449
0.149167	9.714	9.088	10.322	9.767	10.45
0.149375	9.714	9.088	10.321	9.767	10.45
0.149583	9.713	9.088	10.32	9.767	10.45
0.149792	9.713	9.088	10.318	9.768	10.45
0.15	9.713	9.088	10.317	9.768	10.45
0.150208	9.712	9.088	10.315	9.768	10.451
0.150417	9.712	9.088	10.313	9.768	10.451
0.150625	9.712	9.089	10.312	9.769	10.451
0.150833	9.712	9.089	10.31	9.769	10.451
0.151042	9.712	9.088	10.309	9.77	10.451
0.15125	9.712	9.088	10.307	9.77	10.45
0.151458	9.712	9.088	10.305	9.77	10.45
0.151667	9.712	9.088	10.303	9.77	10.45
0.151875	9.713	9.088	10.302	9.771	10.451
0.152083	9.713	9.088	10.301	9.771	10.451
0.152292	9.713	9.088	10.3	9.771	10.452
0.1525	9.713	9.088	10.299	9.771	10.452
0.152708	9.713	9.088	10.297	9.771	10.452
0.152917	9.713	9.088	10.296	9.771	10.453
0.153125	9.714	9.088	10.294	9.771	10.453
0.153333	9.714	9.087	10.292	9.771	10.454
0.153542	9.714	9.087	10.29	9.771	10.455
0.15375	9.715	9.087	10.289	9.771	10.456
0.153958	9.715	9.087	10.287	9.771	10.456
0.154167	9.716	9.086	10.286	9.771	10.456
0.154375	9.716	9.086	10.285	9.77	10.457
0.154583	9.716	9.085	10.284	9.77	10.458
0.154792	9.716	9.085	10.284	9.77	10.458
0.155	9.717	9.084	10.282	9.769	10.459
0.155208	9.717	9.084	10.281	9.769	10.46
0.155417	9.718	9.083	10.28	9.769	10.461
0.155625	9.719	9.083	10.279	9.769	10.461
0.155833	9.719	9.083	10.277	9.769	10.462
0.156042	9.72	9.082	10.276	9.769	10.463
0.15625	9.72	9.082	10.274	9.769	10.464
0.156458	9.721	9.082	10.273	9.769	10.464
0.156667	9.721	9.081	10.271	9.769	10.465
0.156875	9.721	9.081	10.269	9.769	10.465
0.157083	9.721	9.081	10.267	9.768	10.465
0.157292	9.721	9.081	10.265	9.768	10.465
0.1575	9.721	9.081	10.263	9.768	10.466
0.157708	9.721	9.08	10.262	9.768	10.466
0.157917	9.721	9.08	10.26	9.768	10.466
0.158125	9.721	9.08	10.259	9.768	10.466
0.158333	9.722	9.079	10.257	9.768	10.466
0.158542	9.722	9.079	10.256	9.768	10.466
0.15875	9.722	9.078	10.256	9.767	10.467
0.158958	9.722	9.077	10.255	9.767	10.467
0.159167	9.722	9.077	10.254	9.767	10.467
0.159375	9.722	9.076	10.254	9.767	10.468
0.159583	9.722	9.076	10.253	9.767	10.468
0.159792	9.722	9.075	10.253	9.767	10.469
0.16	9.722	9.075	10.252	9.767	10.469
0.160208	9.722	9.074	10.251	9.766	10.469
0.160417	9.722	9.074	10.251	9.766	10.47
0.160625	9.722	9.074	10.251	9.766	10.47
0.160833	9.722	9.074	10.251	9.766	10.47
0.161042	9.722	9.074	10.25	9.765	10.47
0.16125	9.722	9.073	10.25	9.765	10.47
0.161458	9.722	9.073	10.249	9.764	10.471
0.161667	9.722	9.073	10.248	9.764	10.471
0.161875	9.721	9.073	10.248	9.764	10.471
0.162083	9.721	9.073	10.248	9.764	10.471
0.162292	9.721	9.073	10.248	9.764	10.472
0.1625	9.721	9.072	10.248	9.763	10.472
0.162708	9.721	9.072	10.247	9.763	10.472
0.162917	9.72	9.072	10.246	9.763	10.472
0.163125	9.72	9.072	10.245	9.763	10.472
0.163333	9.72	9.072	10.245	9.764	10.472
0.163542	9.72	9.072	10.244	9.764	10.472
0.16375	9.719	9.072	10.243	9.764	10.472
0.163958	9.719	9.072	10.242	9.765	10.472
0.164167	9.719	9.072	10.242	9.765	10.471
0.164375	9.719	9.072	10.241	9.766	10.471
0.164583	9.719	9.072	10.241	9.766	10.47
0.164792	9.719	9.071	10.241	9.766	10.47
0.165	9.718	9.071	10.24	9.767	10.469
0.165208	9.718	9.07	10.24	9.767	10.468
0.165417	9.718	9.07	10.239	9.768	10.468
0.165625	9.718	9.07	10.239	9.768	10.468
0.165833	9.718	9.069	10.239	9.769	10.468
0.166042	9.718	9.069	10.239	9.769	10.468
0.16625	9.718	9.068	10.239	9.77	10.468
0.166458	9.719	9.068	10.239	9.77	10.468
0.166667	9.719	9.067	10.239	9.771	10.468
0.166875	9.719	9.067	10.239	9.772	10.468
0.167083	9.719	9.067	10.238	9.772	10.468
0.167292	9.719	9.067	10.238	9.773	10.468
0.1675	9.719	9.067	10.239	9.773	10.468
0.167708	9.72	9.066	10.238	9.774	10.468
0.167917	9.72	9.066	10.238	9.774	10.467
0.168125	9.72	9.065	10.238	9.775	10.467
0.168333	9.721	9.065	10.238	9.776	10.467
0.168542	9.721	9.065	10.238	9.776	10.467
0.16875	9.721	9.064	10.237	9.777	10.466
0.168958	9.722	9.064	10.237	9.777	10.466
0.169167	9.722	9.063	10.237	9.778	10.466
0.169375	9.723	9.063	10.237	9.779	10.466
0.169583	9.723	9.062	10.237	9.78	10.466
0.169792	9.723	9.062	10.237	9.781	10.465
0.17	9.723	9.061	10.237	9.782	10.465
0.170208	9.724	9.06	10.237	9.783	10.465
0.170417	9.724	9.06	10.237	9.784	10.465
0.170625	9.724	9.059	10.237	9.785	10.464
0.170833	9.724	9.059	10.237	9.785	10.464
0.171042	9.725	9.058	10.237	9.787	10.463
0.17125	9.725	9.058	10.237	9.787	10.463
0.171458	9.725	9.057	10.238	9.789	10.463
0.171667	9.726	9.057	10.238	9.789	10.462
0.171875	9.726	9.056	10.238	9.791	10.462
0.172083	9.726	9.056	10.238	9.791	10.461
0.172292	9.727	9.055	10.238	9.793	10.461
0.1725	9.728	9.055	10.238	9.793	10.461
0.172708	9.728	9.054	10.238	9.794	10.46
0.172917	9.729	9.054	10.239	9.795	10.46
0.173125	9.729	9.053	10.239	9.796	10.46
0.173333	9.729	9.053	10.239	9.797	10.46
0.173542	9.73	9.053	10.239	9.798	10.46
0.17375	9.731	9.053	10.239	9.799	10.46
0.173958	9.731	9.052	10.24	9.8	10.46
0.174167	9.732	9.052	10.24	9.801	10.46
0.174375	9.732	9.052	10.24	9.802	10.459
0.174583	9.733	9.052	10.24	9.802	10.459
0.174792	9.734	9.052	10.24	9.803	10.459
0.175	9.735	9.052	10.24	9.804	10.459
0.175208	9.735	9.052	10.24	9.804	10.458
0.175417	9.736	9.052	10.24	9.804	10.458
0.175625	9.736	9.052	10.241	9.805	10.457
0.175833	9.737	9.052	10.241	9.805	10.457
0.176042	9.737	9.053	10.241	9.806	10.457
0.17625	9.738	9.053	10.241	9.807	10.456
0.176458	9.738	9.053	10.241	9.808	10.456
0.176667	9.739	9.054	10.241	9.809	10.455
0.176875	9.74	9.055	10.24	9.81	10.455
0.177083	9.74	9.055	10.24	9.811	10.454
0.177292	9.741	9.056	10.24	9.812	10.454
0.1775	9.742	9.057	10.24	9.813	10.454
0.177708	9.743	9.058	10.239	9.814	10.453
0.177917	9.744	9.058	10.238	9.815	10.453
0.178125	9.744	9.059	10.237	9.816	10.452
0.178333	9.745	9.06	10.237	9.816	10.452
0.178542	9.746	9.06	10.236	9.817	10.451
0.17875	9.747	9.061	10.235	9.818	10.451
0.178958	9.747	9.061	10.234	9.818	10.451
0.179167	9.748	9.062	10.233	9.819	10.451
0.179375	9.749	9.063	10.232	9.82	10.451
0.179583	9.749	9.064	10.231	9.821	10.452
0.179792	9.75	9.065	10.23	9.821	10.452
0.18	9.751	9.065	10.229	9.821	10.452
0.180208	9.751	9.066	10.228	9.821	10.451
0.180417	9.751	9.066	10.228	9.821	10.451
0.180625	9.752	9.066	10.227	9.82	10.451
0.180833	9.753	9.067	10.226	9.82	10.45
0.181042	9.753	9.067	10.225	9.819	10.45
0.18125	9.753	9.068	10.224	9.819	10.45
0.181458	9.754	9.069	10.223	9.819	10.449
0.181667	9.754	9.07	10.222	9.818	10.449
0.181875	9.755	9.07	10.221	9.817	10.449
0.182083	9.755	9.071	10.22	9.816	10.449
0.182292	9.755	9.072	10.218	9.816	10.448
0.1825	9.755	9.072	10.217	9.815	10.448
0.182708	9.755	9.073	10.215	9.814	10.448
0.182917	9.755	9.073	10.214	9.814	10.448
0.183125	9.755	9.074	10.213	9.813	10.447
0.183333	9.754	9.074	10.212	9.812	10.447
0.183542	9.754	9.074	10.21	9.811	10.447
0.18375	9.754	9.074	10.209	9.811	10.447
0.183958	9.754	9.074	10.207	9.81	10.446
0.184167	9.753	9.075	10.205	9.81	10.446
0.184375	9.753	9.075	10.203	9.809	10.446
0.184583	9.753	9.075	10.202	9.808	10.445
0.184792	9.752	9.075	10.2	9.808	10.445
0.185	9.752	9.076	10.198	9.807	10.445
0.185208	9.751	9.076	10.196	9.806	10.444
0.185417	9.75	9.076	10.195	9.805	10.444
0.185625	9.749	9.076	10.193	9.804	10.444
0.185833	9.748	9.076	10.192	9.803	10.443
0.186042	9.748	9.076	10.191	9.802	10.443
0.18625	9.747	9.076	10.189	9.801	10.443
0.186458	9.746	9.076	10.188	9.8	10.443
0.186667	9.746	9.076	10.186	9.799	10.442
0.186875	9.745	9.076	10.185	9.798	10.442
0.187083	9.743	9.075	10.183	9.797	10.441
0.187292	9.742	9.075	10.182	9.796	10.441
0.1875	9.74	9.075	10.18	9.796	10.44
0.187708	9.738	9.075	10.179	9.795	10.44
0.187917	9.737	9.075	10.177	9.795	10.439
0.188125	9.735	9.074	10.176	9.794	10.438
0.188333	9.734	9.074	10.174	9.794	10.438
0.188542	9.732	9.074	10.173	9.793	10.437
0.18875	9.731	9.073	10.171	9.793	10.436
0.188958	9.73	9.073	10.169	9.792	10.436
0.189167	9.729	9.072	10.168	9.792	10.435
0.189375	9.727	9.072	10.166	9.791	10.434
0.189583	9.726	9.072	10.165	9.791	10.433
0.189792	9.725	9.072	10.163	9.791	10.433
0.19	9.724	9.072	10.161	9.79	10.432
0.190208	9.724	9.072	10.159	9.79	10.432
0.190417	9.723	9.071	10.157	9.79	10.431
0.190625	9.722	9.07	10.156	9.789	10.431
0.190833	9.721	9.07	10.154	9.789	10.43
0.191042	9.72	9.069	10.152	9.789	10.43
0.19125	9.72	9.068	10.151	9.788	10.429
0.191458	9.719	9.067	10.149	9.788	10.429
0.191667	9.719	9.066	10.148	9.788	10.428
0.191875	9.719	9.065	10.147	9.788	10.427
0.192083	9.719	9.064	10.145	9.787	10.427
0.192292	9.718	9.063	10.144	9.787	10.426
0.1925	9.718	9.061	10.143	9.787	10.425
0.192708	9.718	9.06	10.141	9.787	10.424
0.192917	9.717	9.059	10.14	9.787	10.424
0.193125	9.717	9.058	10.139	9.786	10.423
0.193333	9.716	9.057	10.138	9.786	10.423
0.193542	9.715	9.056	10.137	9.786	10.423
0.19375	9.715	9.055	10.136	9.785	10.423
0.193958	9.714	9.054	10.136	9.785	10.423
0.194167	9.713	9.052	10.135	9.785	10.422
0.194375	9.712	9.051	10.134	9.785	10.421
0.194583	9.712	9.05	10.133	9.784	10.42
0.194792	9.711	9.048	10.132	9.784	10.419
0.195	9.71	9.047	10.131	9.783	10.419
0.195208	9.709	9.046	10.131	9.783	10.418
0.195417	9.708	9.045	10.13	9.782	10.418
0.195625	9.707	9.043	10.129	9.781	10.417
0.195833	9.707	9.042	10.129	9.781	10.417
0.196042	9.706	9.041	10.128	9.78	10.417
0.19625	9.705	9.039	10.127	9.78	10.417
0.196458	9.704	9.038	10.126	9.779	10.417
0.196667	9.704	9.037	10.125	9.779	10.417
0.196875	9.704	9.036	10.125	9.778	10.417
0.197083	9.703	9.035	10.124	9.778	10.417
0.197292	9.703	9.034	10.124	9.778	10.416
0.1975	9.702	9.033	10.123	9.777	10.416
0.197708	9.702	9.032	10.123	9.777	10.416
0.197917	9.701	9.03	10.123	9.776	10.416
0.198125	9.7	9.029	10.123	9.776	10.415
0.198333	9.7	9.028	10.123	9.775	10.415
0.198542	9.699	9.027	10.123	9.775	10.414
0.19875	9.698	9.026	10.123	9.774	10.414
0.198958	9.698	9.025	10.123	9.774	10.414
0.199167	9.697	9.025	10.124	9.773	10.414
0.199375	9.696	9.024	10.125	9.773	10.413
0.199583	9.696	9.023	10.126	9.772	10.413
0.199792	9.695	9.023	10.127	9.771	10.413
0.2	9.694	9.022	10.128	9.771	10.413
0.200208	9.693	9.021	10.129	9.771	10.413
0.200417	9.693	9.021	10.13	9.77	10.413
0.200625	9.692	9.02	10.131	9.77	10.413
0.200833	9.691	9.02	10.132	9.769	10.413
0.201042	9.691	9.019	10.133	9.769	10.414
0.20125	9.69	9.019	10.134	9.768	10.414
0.201458	9.69	9.019	10.136	9.767	10.414
0.201667	9.689	9.018	10.137	9.767	10.414
0.201875	9.689	9.018	10.138	9.766	10.414
0.202083	9.688	9.018	10.139	9.765	10.414
0.202292	9.688	9.017	10.14	9.765	10.414
0.2025	9.688	9.017	10.141	9.764	10.414
0.202708	9.689	9.017	10.142	9.764	10.414
0.202917	9.69	9.017	10.144	9.764	10.414
0.203125	9.69	9.017	10.145	9.764	10.414
0.203333	9.691	9.017	10.146	9.764	10.414
0.203542	9.691	9.017	10.147	9.764	10.414
0.20375	9.691	9.017	10.148	9.765	10.415
0.203958	9.691	9.017	10.149	9.765	10.415
0.204167	9.691	9.017	10.15	9.766	10.415
0.204375	9.691	9.017	10.151	9.766	10.415
0.204583	9.692	9.018	10.152	9.766	10.415
0.204792	9.692	9.018	10.153	9.766	10.415
0.205	9.692	9.018	10.155	9.767	10.415
0.205208	9.692	9.018	10.156	9.767	10.415
0.205417	9.692	9.018	10.158	9.767	10.415
0.205625	9.692	9.019	10.159	9.767	10.415
0.205833	9.692	9.019	10.161	9.767	10.416
0.206042	9.692	9.019	10.163	9.767	10.416
0.20625	9.692	9.019	10.165	9.767	10.416
0.206458	9.693	9.02	10.167	9.767	10.416
0.206667	9.693	9.02	10.169	9.767	10.417
0.206875	9.693	9.02	10.171	9.767	10.417
0.207083	9.693	9.02	10.173	9.767	10.418
0.207292	9.694	9.02	10.175	9.767	10.418
0.2075	9.694	9.02	10.176	9.767	10.419
0.207708	9.695	9.02	10.178	9.767	10.419
0.207917	9.695	9.02	10.179	9.767	10.42
0.208125	9.695	9.021	10.18	9.767	10.421
0.208333	9.696	9.021	10.181	9.767	10.421
0.208542	9.696	9.021	10.182	9.767	10.422
0.20875	9.696	9.022	10.183	9.768	10.422
0.208958	9.696	9.022	10.184	9.768	10.422
0.209167	9.696	9.022	10.185	9.768	10.423
0.209375	9.696	9.023	10.186	9.768	10.423
0.209583	9.696	9.023	10.186	9.768	10.423
0.209792	9.696	9.023	10.187	9.768	10.423
0.21	9.696	9.023	10.188	9.768	10.423
0.210208	9.696	9.023	10.189	9.768	10.423
0.210417	9.696	9.023	10.19	9.769	10.423
0.210625	9.696	9.023	10.191	9.769	10.423
0.210833	9.696	9.024	10.192	9.77	10.424
0.211042	9.696	9.024	10.192	9.77	10.424
0.21125	9.696	9.024	10.193	9.771	10.424
0.211458	9.697	9.025	10.194	9.772	10.424
0.211667	9.697	9.025	10.195	9.772	10.424
0.211875	9.697	9.026	10.195	9.773	10.425
0.212083	9.697	9.027	10.196	9.774	10.425
0.212292	9.697	9.027	10.196	9.774	10.425
0.2125	9.697	9.028	10.197	9.775	10.426
0.212708	9.697	9.029	10.197	9.775	10.426
0.212917	9.697	9.029	10.198	9.775	10.426
0.213125	9.697	9.03	10.198	9.775	10.427
0.213333	9.697	9.031	10.199	9.775	10.428
0.213542	9.698	9.032	10.199	9.775	10.429
0.21375	9.698	9.033	10.2	9.775	10.429
0.213958	9.698	9.034	10.2	9.775	10.43
0.214167	9.698	9.034	10.201	9.775	10.43
0.214375	9.699	9.036	10.201	9.775	10.431
0.214583	9.699	9.037	10.202	9.776	10.431
0.214792	9.699	9.038	10.202	9.776	10.432
0.215	9.699	9.039	10.203	9.776	10.432
0.215208	9.7	9.039	10.203	9.776	10.432
0.215417	9.7	9.04	10.203	9.776	10.432
0.215625	9.7	9.041	10.203	9.776	10.432
0.215833	9.7	9.043	10.204	9.775	10.432
0.216042	9.699	9.043	10.204	9.775	10.432
0.21625	9.699	9.044	10.204	9.776	10.432
0.216458	9.699	9.045	10.205	9.776	10.432
0.216667	9.698	9.045	10.205	9.776	10.432
0.216875	9.698	9.045	10.205	9.777	10.432
0.217083	9.698	9.046	10.206	9.777	10.432
0.217292	9.697	9.047	10.206	9.778	10.432
0.2175	9.697	9.047	10.207	9.778	10.432
0.217708	9.697	9.048	10.208	9.779	10.431
0.217917	9.696	9.048	10.209	9.779	10.431
0.218125	9.696	9.048	10.209	9.779	10.431
0.218333	9.695	9.048	10.21	9.78	10.431
0.218542	9.695	9.048	10.211	9.78	10.432
0.21875	9.695	9.048	10.212	9.781	10.432
0.218958	9.694	9.049	10.212	9.781	10.432
0.219167	9.694	9.049	10.213	9.782	10.431
0.219375	9.694	9.049	10.214	9.782	10.431
0.219583	9.693	9.049	10.214	9.782	10.431
0.219792	9.693	9.049	10.214	9.782	10.431
0.22	9.693	9.049	10.215	9.783	10.431
0.220208	9.693	9.048	10.215	9.783	10.431
0.220417	9.693	9.048	10.215	9.783	10.431
0.220625	9.693	9.047	10.216	9.783	10.431
0.220833	9.692	9.047	10.216	9.783	10.431
0.221042	9.692	9.046	10.216	9.783	10.431
0.22125	9.692	9.045	10.216	9.783	10.431
0.221458	9.692	9.045	10.216	9.783	10.431
0.221667	9.691	9.044	10.216	9.783	10.43
0.221875	9.691	9.044	10.216	9.783	10.43
0.222083	9.69	9.043	10.216	9.783	10.43
0.222292	9.69	9.043	10.216	9.784	10.43
0.2225	9.689	9.042	10.216	9.784	10.429
0.222708	9.688	9.041	10.216	9.784	10.429
0.222917	9.687	9.041	10.216	9.785	10.429
0.223125	9.687	9.04	10.215	9.785	10.428
0.223333	9.686	9.039	10.216	9.785	10.428
0.223542	9.686	9.039	10.215	9.785	10.427
0.22375	9.685	9.038	10.215	9.786	10.426
0.223958	9.684	9.037	10.216	9.786	10.426
0.224167	9.684	9.036	10.216	9.786	10.425
0.224375	9.683	9.035	10.216	9.786	10.425
0.224583	9.682	9.034	10.216	9.787	10.425
0.224792	9.681	9.033	10.217	9.788	10.424
0.225	9.68	9.031	10.217	9.788	10.424
0.225208	9.68	9.03	10.217	9.788	10.424
0.225417	9.679	9.029	10.217	9.789	10.423
0.225625	9.678	9.027	10.217	9.789	10.423
0.225833	9.677	9.026	10.217	9.789	10.423
0.226042	9.676	9.024	10.216	9.789	10.422
0.22625	9.675	9.023	10.216	9.789	10.421
0.226458	9.675	9.021	10.216	9.789	10.421
0.226667	9.674	9.019	10.216	9.788	10.42
0.226875	9.674	9.017	10.217	9.788	10.419
0.227083	9.673	9.015	10.217	9.787	10.419
0.227292	9.673	9.014	10.216	9.786	10.418
0.2275	9.672	9.012	10.216	9.786	10.418
0.227708	9.672	9.011	10.217	9.785	10.417
0.227917	9.671	9.009	10.217	9.784	10.417
0.228125	9.671	9.008	10.218	9.783	10.416
0.228333	9.671	9.006	10.219	9.782	10.416
0.228542	9.671	9.005	10.219	9.782	10.415
0.22875	9.67	9.004	10.22	9.781	10.415
0.228958	9.67	9.003	10.221	9.781	10.414
0.229167	9.67	9.001	10.222	9.781	10.414
0.229375	9.67	9	10.223	9.781	10.414
0.229583	9.669	8.999	10.224	9.781	10.413
0.229792	9.669	8.998	10.225	9.782	10.413
0.23	9.669	8.997	10.226	9.782	10.413
0.230208	9.669	8.996	10.226	9.782	10.413
0.230417	9.669	8.995	10.228	9.783	10.412
0.230625	9.669	8.994	10.229	9.784	10.412
0.230833	9.669	8.993	10.23	9.784	10.412
0.231042	9.669	8.992	10.231	9.784	10.411
0.23125	9.669	8.99	10.232	9.784	10.411
0.231458	9.669	8.989	10.233	9.785	10.411
0.231667	9.669	8.987	10.234	9.785	10.41
0.231875	9.669	8.986	10.235	9.785	10.41
0.232083	9.669	8.985	10.236	9.786	10.41
0.232292	9.668	8.984	10.237	9.786	10.41
0.2325	9.668	8.983	10.238	9.787	10.41
0.232708	9.668	8.982	10.239	9.787	10.41
0.232917	9.668	8.981	10.24	9.788	10.41
0.233125	9.667	8.98	10.241	9.788	10.41
0.233333	9.667	8.979	10.242	9.789	10.41
0.233542	9.667	8.978	10.243	9.79	10.411
0.23375	9.666	8.977	10.244	9.79	10.411
0.233958	9.666	8.976	10.246	9.791	10.411
0.234167	9.666	8.975	10.247	9.791	10.411
0.234375	9.665	8.974	10.248	9.791	10.412
0.234583	9.664	8.973	10.25	9.792	10.412
0.234792	9.664	8.972	10.252	9.793	10.412
0.235	9.664	8.971	10.253	9.794	10.412
0.235208	9.664	8.971	10.255	9.794	10.413
0.235417	9.663	8.97	10.256	9.796	10.413
0.235625	9.663	8.97	10.258	9.796	10.413
0.235833	9.663	8.969	10.259	9.798	10.413
0.236042	9.663	8.969	10.261	9.799	10.414
0.23625	9.663	8.968	10.262	9.8	10.414
0.236458	9.663	8.967	10.264	9.801	10.414
0.236667	9.663	8.966	10.266	9.802	10.414
0.236875	9.664	8.966	10.267	9.803	10.414
0.237083	9.664	8.965	10.269	9.804	10.415
0.237292	9.664	8.964	10.271	9.805	10.415
0.2375	9.665	8.963	10.272	9.806	10.415
0.237708	9.665	8.962	10.274	9.807	10.415
0.237917	9.666	8.961	10.275	9.807	10.416
0.238125	9.666	8.961	10.277	9.808	10.416
0.238333	9.667	8.96	10.279	9.809	10.416
0.238542	9.667	8.959	10.28	9.81	10.416
0.23875	9.667	8.958	10.282	9.81	10.416
0.238958	9.667	8.957	10.284	9.811	10.416
0.239167	9.668	8.957	10.286	9.811	10.417
0.239375	9.668	8.956	10.288	9.812	10.417
0.239583	9.669	8.955	10.289	9.812	10.417
0.239792	9.669	8.954	10.291	9.813	10.418
0.24	9.669	8.954	10.293	9.813	10.418
0.240208	9.669	8.954	10.295	9.814	10.418
0.240417	9.668	8.954	10.297	9.814	10.418
0.240625	9.668	8.954	10.299	9.815	10.419
0.240833	9.668	8.954	10.301	9.815	10.419
0.241042	9.668	8.954	10.303	9.815	10.419
0.24125	9.668	8.955	10.305	9.816	10.419
0.241458	9.669	8.955	10.307	9.816	10.42
0.241667	9.669	8.955	10.309	9.817	10.42
0.241875	9.669	8.955	10.311	9.818	10.42
0.242083	9.669	8.956	10.312	9.819	10.419
0.242292	9.67	8.956	10.314	9.82	10.419
0.2425	9.671	8.957	10.316	9.821	10.419
0.242708	9.672	8.958	10.317	9.822	10.419
0.242917	9.672	8.958	10.318	9.822	10.419
0.243125	9.673	8.959	10.319	9.823	10.418
0.243333	9.674	8.96	10.32	9.823	10.418
0.243542	9.675	8.961	10.321	9.825	10.418
0.24375	9.676	8.962	10.322	9.826	10.417
0.243958	9.677	8.964	10.323	9.827	10.417
0.244167	9.678	8.965	10.323	9.827	10.417
0.244375	9.679	8.966	10.324	9.828	10.417
0.244583	9.68	8.967	10.325	9.829	10.417
0.244792	9.681	8.968	10.325	9.83	10.417
0.245	9.682	8.969	10.326	9.831	10.417
0.245208	9.683	8.971	10.326	9.831	10.418
0.245417	9.684	8.972	10.327	9.832	10.418
0.245625	9.685	8.973	10.328	9.833	10.418
0.245833	9.686	8.974	10.328	9.833	10.418
0.246042	9.687	8.976	10.329	9.834	10.418
0.24625	9.688	8.977	10.33	9.835	10.418
0.246458	9.689	8.978	10.33	9.835	10.418
0.246667	9.69	8.979	10.331	9.836	10.418
0.246875	9.69	8.981	10.331	9.837	10.419
0.247083	9.691	8.982	10.332	9.837	10.419
0.247292	9.692	8.983	10.332	9.838	10.42
0.2475	9.693	8.985	10.333	9.839	10.421
0.247708	9.694	8.986	10.333	9.84	10.421
0.247917	9.695	8.987	10.333	9.84	10.422
0.248125	9.696	8.988	10.333	9.841	10.423
0.248333	9.697	8.989	10.333	9.842	10.423
0.248542	9.698	8.991	10.332	9.843	10.424
0.24875	9.699	8.992	10.332	9.843	10.424
0.248958	9.7	8.992	10.331	9.844	10.424
0.249167	9.701	8.993	10.331	9.845	10.425
0.249375	9.702	8.993	10.33	9.845	10.425
0.249583	9.703	8.994	10.329	9.846	10.425
0.249792	9.704	8.994	10.327	9.847	10.425
0.25	9.705	8.994	10.326	9.847	10.425
0.250208	9.706	8.994	10.325	9.848	10.426
0.250417	9.708	8.993	10.324	9.848	10.426
0.250625	9.709	8.993	10.323	9.848	10.427
0.250833	9.71	8.993	10.321	9.849	10.428
0.251042	9.711	8.993	10.32	9.849	10.429
0.25125	9.711	8.993	10.319	9.849	10.429
0.251458	9.712	8.994	10.318	9.849	10.43
0.251667	9.712	8.994	10.316	9.85	10.431
0.251875	9.713	8.994	10.315	9.85	10.432
0.252083	9.714	8.994	10.314	9.85	10.432
0.252292	9.715	8.993	10.312	9.85	10.433
0.2525	9.715	8.993	10.311	9.85	10.434
0.252708	9.715	8.992	10.31	9.85	10.435
0.252917	9.715	8.992	10.308	9.85	10.435
0.253125	9.715	8.992	10.307	9.849	10.436
0.253333	9.715	8.991	10.305	9.849	10.437
0.253542	9.715	8.991	10.304	9.848	10.437
0.25375	9.715	8.99	10.302	9.848	10.438
0.253958	9.715	8.99	10.301	9.847	10.438
0.254167	9.716	8.99	10.3	9.847	10.439
0.254375	9.716	8.989	10.298	9.846	10.439
0.254583	9.717	8.989	10.297	9.845	10.439
0.254792	9.717	8.988	10.296	9.845	10.44
0.255	9.718	8.987	10.294	9.844	10.44
0.255208	9.718	8.987	10.293	9.844	10.441
0.255417	9.718	8.986	10.291	9.843	10.441
0.255625	9.719	8.986	10.289	9.843	10.441
0.255833	9.719	8.985	10.287	9.842	10.441
0.256042	9.72	8.984	10.285	9.842	10.441
0.25625	9.72	8.983	10.283	9.841	10.441
0.256458	9.72	8.983	10.28	9.841	10.441
0.256667	9.72	8.982	10.278	9.841	10.441
0.256875	9.72	8.981	10.276	9.84	10.441
0.257083	9.72	8.98	10.274	9.839	10.441
0.257292	9.72	8.979	10.272	9.839	10.441
0.2575	9.719	8.979	10.27	9.838	10.441
0.257708	9.719	8.978	10.268	9.837	10.441
0.257917	9.718	8.978	10.266	9.837	10.441
0.258125	9.718	8.977	10.264	9.836	10.441
0.258333	9.718	8.976	10.262	9.836	10.441
0.258542	9.717	8.976	10.261	9.836	10.441
0.25875	9.717	8.975	10.259	9.835	10.441
0.258958	9.717	8.975	10.258	9.835	10.441
0.259167	9.716	8.974	10.257	9.834	10.441
0.259375	9.716	8.973	10.256	9.834	10.441
0.259583	9.715	8.973	10.254	9.833	10.442
0.259792	9.714	8.973	10.253	9.833	10.442
0.26	9.713	8.972	10.252	9.833	10.442
0.260208	9.712	8.972	10.251	9.832	10.442
0.260417	9.711	8.972	10.249	9.832	10.442
0.260625	9.71	8.971	10.248	9.831	10.441
0.260833	9.709	8.971	10.248	9.831	10.441
0.261042	9.708	8.97	10.248	9.83	10.441
0.26125	9.708	8.97	10.247	9.829	10.441
0.261458	9.707	8.969	10.246	9.829	10.44
0.261667	9.706	8.968	10.245	9.828	10.44
0.261875	9.705	8.967	10.244	9.827	10.44
0.262083	9.704	8.966	10.243	9.827	10.44
0.262292	9.703	8.965	10.243	9.826	10.439
0.2625	9.702	8.964	10.242	9.825	10.439
0.262708	9.702	8.963	10.242	9.824	10.438
0.262917	9.701	8.962	10.242	9.823	10.438
0.263125	9.7	8.96	10.242	9.822	10.438
0.263333	9.699	8.959	10.241	9.821	10.437
0.263542	9.698	8.958	10.241	9.821	10.437
0.26375	9.697	8.957	10.241	9.82	10.436
0.263958	9.696	8.956	10.241	9.819	10.436
0.264167	9.695	8.955	10.24	9.818	10.436
0.264375	9.694	8.953	10.24	9.817	10.436
0.264583	9.693	8.952	10.239	9.816	10.436
0.264792	9.692	8.951	10.239	9.815	10.436
0.265	9.691	8.95	10.239	9.814	10.436
0.265208	9.69	8.949	10.239	9.813	10.436
0.265417	9.69	8.948	10.238	9.812	10.436
0.265625	9.689	8.947	10.238	9.811	10.436
0.265833	9.688	8.946	10.238	9.81	10.436
0.266042	9.688	8.945	10.237	9.809	10.436
0.26625	9.687	8.944	10.237	9.808	10.436
0.266458	9.686	8.944	10.237	9.807	10.435
0.266667	9.686	8.943	10.237	9.806	10.435
0.266875	9.685	8.943	10.237	9.805	10.435
0.267083	9.685	8.942	10.237	9.804	10.434
0.267292	9.684	8.941	10.237	9.803	10.434
0.2675	9.684	8.94	10.237	9.802	10.433
0.267708	9.683	8.939	10.236	9.801	10.432
0.267917	9.682	8.939	10.236	9.8	10.432
0.268125	9.681	8.939	10.235	9.799	10.432
0.268333	9.681	8.938	10.235	9.798	10.431
0.268542	9.68	8.938	10.235	9.797	10.431
0.26875	9.679	8.938	10.235	9.796	10.43
0.268958	9.679	8.938	10.234	9.795	10.43
0.269167	9.679	8.938	10.234	9.794	10.429
0.269375	9.679	8.937	10.234	9.793	10.429
0.269583	9.679	8.937	10.233	9.792	10.429
0.269792	9.679	8.938	10.233	9.792	10.429
0.27	9.678	8.938	10.233	9.791	10.429
0.270208	9.678	8.939	10.233	9.79	10.429
0.270417	9.678	8.939	10.232	9.79	10.429
0.270625	9.678	8.94	10.232	9.79	10.43
0.270833	9.678	8.94	10.232	9.79	10.43
0.271042	9.678	8.941	10.232	9.789	10.43
0.27125	9.678	8.942	10.232	9.789	10.43
0.271458	9.678	8.943	10.232	9.789	10.431
0.271667	9.678	8.944	10.233	9.788	10.431
0.271875	9.678	8.945	10.233	9.788	10.432
0.272083	9.678	8.946	10.234	9.788	10.432
0.272292	9.679	8.948	10.234	9.787	10.433
0.2725	9.679	8.949	10.234	9.787	10.433
0.272708	9.679	8.95	10.235	9.786	10.433
0.272917	9.679	8.951	10.235	9.786	10.434
0.273125	9.679	8.952	10.235	9.785	10.434
0.273333	9.68	8.953	10.236	9.785	10.435
0.273542	9.68	8.953	10.236	9.785	10.435
0.27375	9.68	8.954	10.236	9.785	10.436
0.273958	9.68	8.955	10.236	9.785	10.436
0.274167	9.681	8.955	10.236	9.785	10.437
0.274375	9.681	8.956	10.236	9.785	10.438
0.274583	9.681	8.957	10.236	9.785	10.438
0.274792	9.682	8.959	10.236	9.785	10.439
0.275	9.682	8.96	10.236	9.785	10.439
0.275208	9.683	8.962	10.236	9.786	10.44
0.275417	9.683	8.963	10.236	9.786	10.441
0.275625	9.683	8.965	10.236	9.787	10.442
0.275833	9.684	8.966	10.235	9.788	10.443
0.276042	9.684	8.968	10.235	9.788	10.445
0.27625	9.684	8.969	10.234	9.789	10.446
0.276458	9.684	8.971	10.234	9.789	10.448
0.276667	9.684	8.972	10.233	9.79	10.449
0.276875	9.684	8.974	10.232	9.791	10.451
0.277083	9.684	8.975	10.232	9.792	10.453
0.277292	9.684	8.976	10.231	9.793	10.455
0.2775	9.685	8.978	10.23	9.795	10.456
0.277708	9.685	8.979	10.229	9.796	10.458
0.277917	9.685	8.98	10.228	9.798	10.459
0.278125	9.685	8.981	10.228	9.799	10.461
0.278333	9.685	8.982	10.226	9.801	10.462
0.278542	9.686	8.983	10.226	9.802	10.464
0.27875	9.686	8.985	10.225	9.802	10.466
0.278958	9.686	8.985	10.224	9.803	10.467
0.279167	9.687	8.987	10.223	9.803	10.468
0.279375	9.687	8.987	10.222	9.804	10.47
0.279583	9.687	8.988	10.221	9.804	10.472
0.279792	9.688	8.989	10.22	9.804	10.473
0.28	9.688	8.99	10.219	9.804	10.475
0.280208	9.688	8.991	10.218	9.804	10.477
0.280417	9.688	8.991	10.216	9.804	10.478
0.280625	9.688	8.992	10.215	9.804	10.48
0.280833	9.689	8.992	10.214	9.805	10.482
0.281042	9.69	8.993	10.212	9.805	10.483
0.28125	9.69	8.994	10.21	9.805	10.485
0.281458	9.691	8.995	10.209	9.805	10.487
0.281667	9.691	8.996	10.208	9.805	10.488
0.281875	9.692	8.997	10.206	9.804	10.49
0.282083	9.692	8.997	10.205	9.804	10.491
0.282292	9.693	8.998	10.204	9.804	10.492
0.2825	9.694	8.999	10.203	9.804	10.494
0.282708	9.695	8.999	10.202	9.804	10.495
0.282917	9.696	9	10.201	9.804	10.496
0.283125	9.697	9.001	10.2	9.804	10.497
0.283333	9.698	9.001	10.199	9.804	10.498
0.283542	9.699	9.002	10.197	9.804	10.499
0.28375	9.7	9.003	10.197	9.804	10.499
0.283958	9.701	9.003	10.196	9.804	10.5
0.284167	9.701	9.004	10.194	9.804	10.501
0.284375	9.702	9.005	10.193	9.804	10.502
0.284583	9.703	9.005	10.192	9.804	10.503
0.284792	9.704	9.006	10.19	9.803	10.504
0.285	9.704	9.007	10.189	9.803	10.505
0.285208	9.706	9.007	10.188	9.803	10.506
0.285417	9.706	9.008	10.187	9.803	10.507
0.285625	9.708	9.008	10.186	9.802	10.508
0.285833	9.708	9.009	10.185	9.802	10.509
0.286042	9.71	9.01	10.184	9.802	10.51
0.28625	9.71	9.01	10.183	9.802	10.51
0.286458	9.711	9.011	10.182	9.801	10.511
0.286667	9.711	9.012	10.181	9.801	10.511
0.286875	9.711	9.013	10.181	9.801	10.512
0.287083	9.712	9.013	10.18	9.801	10.512
0.287292	9.712	9.014	10.179	9.8	10.513
0.2875	9.712	9.015	10.178	9.8	10.514
0.287708	9.712	9.016	10.178	9.8	10.514
0.287917	9.712	9.016	10.177	9.8	10.515
0.288125	9.712	9.017	10.176	9.8	10.515
0.288333	9.712	9.018	10.175	9.8	10.515
0.288542	9.712	9.019	10.174	9.799	10.515
0.28875	9.712	9.019	10.173	9.799	10.515
0.288958	9.712	9.02	10.172	9.799	10.515
0.289167	9.712	9.02	10.171	9.798	10.515
0.289375	9.712	9.021	10.17	9.798	10.515
0.289583	9.712	9.021	10.169	9.798	10.515
0.289792	9.712	9.021	10.168	9.798	10.516
0.29	9.711	9.021	10.168	9.798	10.516
0.290208	9.711	9.021	10.167	9.797	10.516
0.290417	9.711	9.022	10.166	9.797	10.516
0.290625	9.711	9.022	10.165	9.797	10.516
0.290833	9.71	9.022	10.164	9.797	10.516
0.291042	9.709	9.021	10.163	9.797	10.516
0.29125	9.709	9.021	10.161	9.797	10.516
0.291458	9.708	9.021	10.16	9.797	10.516
0.291667	9.708	9.021	10.159	9.797	10.516
0.291875	9.707	9.021	10.158	9.797	10.516
0.292083	9.706	9.021	10.156	9.796	10.516
0.292292	9.705	9.021	10.155	9.795	10.516
0.2925	9.704	9.02	10.154	9.794	10.516
0.292708	9.704	9.02	10.153	9.794	10.516
0.292917	9.703	9.019	10.152	9.793	10.516
0.293125	9.702	9.018	10.152	9.793	10.515
0.293333	9.701	9.017	10.151	9.793	10.514
0.293542	9.701	9.016	10.15	9.792	10.514
0.29375	9.7	9.015	10.15	9.791	10.513
0.293958	9.699	9.014	10.149	9.79	10.512
0.294167	9.699	9.013	10.149	9.79	10.511
0.294375	9.698	9.012	10.149	9.789	10.51
0.294583	9.697	9.01	10.149	9.788	10.509
0.294792	9.696	9.009	10.149	9.787	10.508
0.295	9.695	9.007	10.149	9.786	10.506
0.295208	9.695	9.006	10.149	9.785	10.505
0.295417	9.694	9.004	10.149	9.784	10.504
0.295625	9.693	9.002	10.149	9.784	10.503
0.295833	9.693	9.001	10.149	9.783	10.501
0.296042	9.692	9	10.149	9.782	10.5
0.29625	9.691	8.998	10.15	9.781	10.499
0.296458	9.69	8.997	10.15	9.78	10.497
0.296667	9.69	8.996	10.15	9.779	10.495
0.296875	9.689	8.995	10.151	9.779	10.493
0.297083	9.689	8.994	10.152	9.778	10.491
0.297292	9.688	8.993	10.152	9.777	10.489
0.2975	9.687	8.992	10.152	9.776	10.487
0.297708	9.687	8.991	10.153	9.775	10.485
0.297917	9.686	8.99	10.154	9.775	10.484
0.298125	9.685	8.989	10.155	9.774	10.482
0.298333	9.684	8.988	10.156	9.773	10.48
0.298542	9.683	8.987	10.157	9.772	10.479
0.29875	9.682	8.986	10.158	9.771	10.477
0.298958	9.682	8.985	10.159	9.771	10.476
0.299167	9.681	8.984	10.16	9.77	10.474
0.299375	9.68	8.983	10.161	9.769	10.473
0.299583	9.679	8.983	10.163	9.769	10.472
0.299792	9.678	8.982	10.164	9.768	10.471
0.3	9.677	8.981	10.166	9.767	10.47
0.300208	9.677	8.981	10.167	9.766	10.469
0.300417	9.676	8.98	10.168	9.765	10.467
0.300625	9.675	8.98	10.17	9.765	10.466
0.300833	9.675	8.979	10.171	9.764	10.464
0.301042	9.674	8.978	10.172	9.763	10.463
0.30125	9.673	8.978	10.174	9.763	10.462
0.301458	9.672	8.977	10.175	9.762	10.461
0.301667	9.672	8.976	10.177	9.761	10.46
0.301875	9.671	8.976	10.178	9.76	10.459
0.302083	9.67	8.976	10.18	9.76	10.459
0.302292	9.669	8.976	10.182	9.759	10.458
0.3025	9.668	8.976	10.183	9.758	10.458
0.302708	9.668	8.976	10.185	9.758	10.458
0.302917	9.667	8.976	10.186	9.758	10.457
0.303125	9.666	8.976	10.188	9.758	10.457
0.303333	9.665	8.976	10.19	9.758	10.456
0.303542	9.663	8.976	10.192	9.758	10.456
0.30375	9.662	8.976	10.194	9.758	10.456
0.303958	9.661	8.976	10.195	9.759	10.455
0.304167	9.659	8.976	10.197	9.759	10.455
0.304375	9.658	8.976	10.198	9.76	10.455
0.304583	9.657	8.976	10.2	9.76	10.455
0.304792	9.655	8.976	10.201	9.76	10.455
0.305	9.654	8.977	10.203	9.761	10.455
0.305208	9.653	8.977	10.205	9.762	10.456
0.305417	9.652	8.977	10.206	9.762	10.456
0.305625	9.651	8.977	10.208	9.763	10.456
0.305833	9.65	8.978	10.211	9.763	10.457
0.306042	9.65	8.978	10.213	9.764	10.457
0.30625	9.649	8.978	10.215	9.764	10.458
0.306458	9.648	8.978	10.217	9.765	10.458
0.306667	9.647	8.979	10.219	9.766	10.459
0.306875	9.646	8.979	10.221	9.767	10.46
0.307083	9.646	8.979	10.223	9.768	10.46
0.307292	9.645	8.98	10.225	9.769	10.461
0.3075	9.644	8.98	10.227	9.771	10.461
0.307708	9.644	8.98	10.229	9.772	10.462
0.307917	9.644	8.981	10.231	9.773	10.462
0.308125	9.643	8.981	10.233	9.774	10.462
0.308333	9.643	8.982	10.234	9.775	10.462
0.308542	9.643	8.982	10.236	9.776	10.462
0.30875	9.643	8.983	10.237	9.777	10.462
0.308958	9.643	8.983	10.239	9.778	10.463
0.309167	9.643	8.984	10.24	9.779	10.463
0.309375	9.643	8.984	10.241	9.78	10.463
0.309583	9.643	8.985	10.243	9.781	10.463
0.309792	9.644	8.985	10.244	9.782	10.463
0.31	9.644	8.986	10.245	9.783	10.464
0.310208	9.645	8.986	10.247	9.784	10.464
0.310417	9.645	8.987	10.248	9.785	10.465
0.310625	9.646	8.988	10.25	9.786	10.465
0.310833	9.646	8.988	10.25	9.787	10.466
0.311042	9.647	8.989	10.251	9.787	10.466
0.31125	9.647	8.989	10.252	9.789	10.466
0.311458	9.648	8.99	10.253	9.789	10.467
0.311667	9.649	8.99	10.254	9.79	10.467
0.311875	9.649	8.991	10.255	9.791	10.467
0.312083	9.65	8.991	10.257	9.792	10.468
0.312292	9.651	8.992	10.258	9.793	10.468
0.3125	9.652	8.993	10.259	9.794	10.468
0.312708	9.653	8.994	10.26	9.795	10.469
0.312917	9.654	8.994	10.261	9.796	10.469
0.313125	9.655	8.995	10.261	9.796	10.469
0.313333	9.656	8.995	10.262	9.797	10.47
0.313542	9.657	8.996	10.263	9.797	10.47
0.31375	9.658	8.996	10.264	9.798	10.47
0.313958	9.659	8.996	10.265	9.798	10.471
0.314167	9.659	8.996	10.266	9.799	10.471
0.314375	9.66	8.996	10.267	9.799	10.472
0.314583	9.661	8.996	10.268	9.8	10.472
0.314792	9.662	8.996	10.268	9.8	10.473
0.315	9.663	8.996	10.269	9.801	10.473
0.315208	9.663	8.996	10.27	9.802	10.473
0.315417	9.664	8.996	10.27	9.802	10.474
0.315625	9.665	8.996	10.271	9.803	10.474
0.315833	9.666	8.996	10.271	9.803	10.474
0.316042	9.667	8.996	10.271	9.804	10.475
0.31625	9.668	8.996	10.271	9.804	10.476
0.316458	9.669	8.996	10.271	9.804	10.477
0.316667	9.67	8.996	10.27	9.804	10.478
0.316875	9.671	8.996	10.27	9.804	10.479
0.317083	9.671	8.996	10.27	9.803	10.48
0.317292	9.672	8.996	10.271	9.803	10.481
0.3175	9.673	8.996	10.271	9.803	10.483
0.317708	9.674	8.996	10.271	9.802	10.485
0.317917	9.675	8.996	10.271	9.802	10.486
0.318125	9.676	8.996	10.271	9.802	10.488
0.318333	9.677	8.996	10.271	9.801	10.49
0.318542	9.678	8.996	10.27	9.801	10.491
0.31875	9.678	8.996	10.27	9.8	10.493
0.318958	9.679	8.996	10.27	9.8	10.494
0.319167	9.68	8.996	10.27	9.799	10.495
0.319375	9.68	8.996	10.27	9.799	10.496
0.319583	9.68	8.996	10.27	9.798	10.497
0.319792	9.68	8.995	10.269	9.797	10.497
0.32	9.68	8.995	10.269	9.797	10.498
0.320208	9.681	8.994	10.268	9.796	10.498
0.320417	9.681	8.994	10.268	9.795	10.498
0.320625	9.681	8.993	10.267	9.794	10.498
0.320833	9.681	8.993	10.267	9.793	10.498
0.321042	9.681	8.993	10.266	9.793	10.499
0.32125	9.681	8.992	10.266	9.792	10.499
0.321458	9.681	8.991	10.265	9.791	10.499
0.321667	9.681	8.99	10.264	9.79	10.499
0.321875	9.681	8.989	10.263	9.789	10.499
0.322083	9.68	8.988	10.263	9.788	10.499
0.322292	9.68	8.987	10.262	9.787	10.499
0.3225	9.679	8.986	10.261	9.786	10.499
0.322708	9.679	8.985	10.26	9.785	10.499
0.322917	9.679	8.984	10.259	9.784	10.499
0.323125	9.679	8.983	10.258	9.783	10.499
0.323333	9.678	8.983	10.257	9.782	10.499
0.323542	9.678	8.982	10.256	9.781	10.499
0.32375	9.678	8.982	10.255	9.78	10.499
0.323958	9.678	8.981	10.254	9.779	10.499
0.324167	9.678	8.98	10.253	9.777	10.498
0.324375	9.678	8.98	10.252	9.776	10.498
0.324583	9.677	8.98	10.251	9.775	10.498
0.324792	9.676	8.98	10.25	9.774	10.498
0.325	9.675	8.98	10.25	9.772	10.498
0.325208	9.675	8.98	10.25	9.771	10.498
0.325417	9.674	8.979	10.25	9.769	10.497
0.325625	9.674	8.978	10.251	9.768	10.497
0.325833	9.674	8.977	10.251	9.766	10.496
0.326042	9.674	8.976	10.251	9.765	10.495
0.32625	9.673	8.976	10.25	9.764	10.494
0.326458	9.673	8.976	10.25	9.763	10.493
0.326667	9.674	8.975	10.25	9.761	10.492
0.326875	9.673	8.975	10.251	9.76	10.49
0.327083	9.673	8.974	10.251	9.759	10.489
0.327292	9.672	8.974	10.251	9.758	10.487
0.3275	9.672	8.973	10.251	9.757	10.486
0.327708	9.672	8.972	10.252	9.756	10.484
0.327917	9.671	8.971	10.252	9.756	10.482
0.328125	9.671	8.971	10.253	9.755	10.481
0.328333	9.67	8.97	10.254	9.755	10.479
0.328542	9.67	8.969	10.255	9.755	10.478
0.32875	9.669	8.969	10.255	9.754	10.476
0.328958	9.669	8.968	10.256	9.754	10.474
0.329167	9.669	8.968	10.257	9.754	10.473
0.329375	9.669	8.968	10.258	9.753	10.471
0.329583	9.669	8.968	10.258	9.753	10.47
0.329792	9.669	8.968	10.259	9.752	10.468
0.33	9.669	8.968	10.26	9.751	10.467
0.330208	9.669	8.967	10.261	9.75	10.465
0.330417	9.669	8.967	10.262	9.749	10.464
0.330625	9.669	8.966	10.263	9.749	10.463
0.330833	9.668	8.966	10.264	9.748	10.462
0.331042	9.667	8.965	10.266	9.748	10.461
0.33125	9.667	8.965	10.267	9.748	10.46
0.331458	9.666	8.964	10.268	9.748	10.458
0.331667	9.665	8.964	10.269	9.748	10.457
0.331875	9.664	8.963	10.27	9.748	10.456
0.332083	9.663	8.962	10.271	9.748	10.455
0.332292	9.663	8.962	10.272	9.749	10.455
0.3325	9.662	8.961	10.273	9.749	10.454
0.332708	9.661	8.96	10.275	9.749	10.453
0.332917	9.66	8.959	10.275	9.749	10.452
0.333125	9.659	8.958	10.276	9.749	10.451
0.333333	9.658	8.957	10.278	9.749	10.45
0.333542	9.657	8.956	10.279	9.749	10.449
0.33375	9.657	8.955	10.28	9.749	10.448
0.333958	9.656	8.954	10.281	9.749	10.447
0.334167	9.655	8.953	10.282	9.749	10.446
0.334375	9.655	8.951	10.283	9.749	10.445
0.334583	9.655	8.95	10.284	9.749	10.443
0.334792	9.654	8.949	10.285	9.748	10.442
0.335	9.653	8.948	10.286	9.748	10.441
0.335208	9.652	8.946	10.286	9.748	10.439
0.335417	9.652	8.945	10.287	9.748	10.438
0.335625	9.651	8.944	10.288	9.748	10.437
0.335833	9.65	8.942	10.288	9.748	10.436
0.336042	9.65	8.94	10.289	9.749	10.436
0.33625	9.65	8.939	10.289	9.749	10.435
0.336458	9.65	8.938	10.289	9.749	10.434
0.336667	9.65	8.936	10.29	9.749	10.434
0.336875	9.65	8.935	10.29	9.749	10.434
0.337083	9.65	8.934	10.29	9.748	10.433
0.337292	9.651	8.932	10.291	9.748	10.433
0.3375	9.651	8.931	10.291	9.748	10.433
0.337708	9.652	8.93	10.292	9.748	10.432
0.337917	9.653	8.928	10.292	9.748	10.433
0.338125	9.653	8.927	10.292	9.747	10.433
0.338333	9.654	8.926	10.293	9.747	10.433
0.338542	9.654	8.924	10.293	9.747	10.434
0.33875	9.654	8.923	10.294	9.747	10.434
0.338958	9.655	8.922	10.294	9.747	10.434
0.339167	9.655	8.921	10.295	9.747	10.435
0.339375	9.656	8.92	10.295	9.747	10.435
0.339583	9.656	8.919	10.296	9.747	10.435
0.339792	9.657	8.918	10.296	9.748	10.436
0.34	9.658	8.917	10.296	9.748	10.436
0.340208	9.659	8.917	10.297	9.748	10.436
0.340417	9.661	8.916	10.297	9.748	10.436
0.340625	9.662	8.915	10.298	9.748	10.436
0.340833	9.664	8.914	10.299	9.749	10.436
0.341042	9.666	8.914	10.3	9.749	10.436
0.34125	9.668	8.913	10.301	9.749	10.436
0.341458	9.67	8.912	10.302	9.749	10.437
0.341667	9.672	8.912	10.303	9.748	10.437
0.341875	9.674	8.911	10.303	9.748	10.437
0.342083	9.676	8.911	10.304	9.748	10.438
0.342292	9.678	8.91	10.305	9.748	10.438
0.3425	9.679	8.91	10.305	9.748	10.438
0.342708	9.681	8.91	10.306	9.748	10.439
0.342917	9.683	8.91	10.307	9.748	10.44
0.343125	9.685	8.911	10.307	9.748	10.441
0.343333	9.687	8.911	10.308	9.748	10.442
0.343542	9.689	8.911	10.308	9.749	10.443
0.34375	9.69	8.911	10.309	9.749	10.445
0.343958	9.692	8.911	10.309	9.75	10.446
0.344167	9.693	8.911	10.309	9.751	10.447
0.344375	9.695	8.911	10.31	9.752	10.448
0.344583	9.697	8.912	10.31	9.753	10.45
0.344792	9.699	8.912	10.31	9.754	10.452
0.345	9.701	8.913	10.31	9.755	10.453
0.345208	9.703	8.913	10.31	9.756	10.455
0.345417	9.704	8.914	10.31	9.757	10.456
0.345625	9.705	8.915	10.31	9.758	10.458
0.345833	9.707	8.915	10.31	9.759	10.46
0.346042	9.708	8.916	10.31	9.76	10.461
0.34625	9.71	8.916	10.31	9.761	10.463
0.346458	9.711	8.917	10.31	9.762	10.465
0.346667	9.712	8.917	10.309	9.762	10.466
0.346875	9.714	8.917	10.309	9.763	10.468
0.347083	9.715	8.918	10.309	9.764	10.469
0.347292	9.716	8.918	10.309	9.764	10.471
0.3475	9.717	8.919	10.308	9.765	10.472
0.347708	9.718	8.919	10.308	9.766	10.474
0.347917	9.72	8.92	10.307	9.766	10.475
0.348125	9.722	8.92	10.307	9.767	10.477
0.348333	9.723	8.921	10.307	9.768	10.478
0.348542	9.725	8.922	10.307	9.768	10.479
0.34875	9.726	8.922	10.306	9.769	10.481
0.348958	9.728	8.923	10.306	9.769	10.482
0.349167	9.729	8.923	10.305	9.77	10.484
0.349375	9.73	8.924	10.305	9.77	10.485
0.349583	9.731	8.924	10.304	9.77	10.486
0.349792	9.732	8.925	10.303	9.771	10.487
0.35	9.733	8.925	10.303	9.771	10.488
0.350208	9.734	8.926	10.302	9.772	10.489
0.350417	9.735	8.926	10.301	9.772	10.49
0.350625	9.736	8.927	10.301	9.773	10.492
0.350833	9.736	8.927	10.3	9.773	10.493
0.351042	9.737	8.927	10.299	9.774	10.494
0.35125	9.738	8.927	10.299	9.775	10.495
0.351458	9.739	8.928	10.298	9.775	10.496
0.351667	9.74	8.928	10.297	9.777	10.497
0.351875	9.74	8.928	10.297	9.778	10.497
0.352083	9.741	8.928	10.296	9.779	10.498
0.352292	9.742	8.928	10.296	9.779	10.498
0.3525	9.742	8.927	10.295	9.78	10.498
0.352708	9.743	8.927	10.294	9.78	10.498
0.352917	9.743	8.928	10.293	9.78	10.498
0.353125	9.744	8.928	10.293	9.78	10.498
0.353333	9.745	8.927	10.292	9.78	10.498
0.353542	9.745	8.927	10.292	9.779	10.497
0.35375	9.746	8.927	10.291	9.779	10.497
0.353958	9.747	8.927	10.29	9.778	10.496
0.354167	9.747	8.927	10.29	9.778	10.495
0.354375	9.748	8.928	10.289	9.777	10.495
0.354583	9.748	8.928	10.289	9.776	10.495
0.354792	9.748	8.928	10.288	9.776	10.494
0.355	9.748	8.927	10.287	9.775	10.494
0.355208	9.748	8.927	10.286	9.775	10.494
0.355417	9.748	8.927	10.285	9.775	10.493
0.355625	9.748	8.926	10.284	9.775	10.492
0.355833	9.748	8.926	10.283	9.775	10.491
0.356042	9.747	8.926	10.282	9.775	10.49
0.35625	9.747	8.925	10.281	9.775	10.489
0.356458	9.747	8.925	10.28	9.775	10.488
0.356667	9.746	8.924	10.279	9.775	10.487
0.356875	9.746	8.923	10.277	9.774	10.486
0.357083	9.746	8.922	10.276	9.774	10.485
0.357292	9.745	8.921	10.275	9.773	10.484
0.3575	9.745	8.92	10.274	9.772	10.483
0.357708	9.744	8.919	10.273	9.772	10.482
0.357917	9.744	8.918	10.271	9.771	10.481
0.358125	9.744	8.916	10.27	9.77	10.48
0.358333	9.743	8.915	10.268	9.769	10.479
0.358542	9.743	8.914	10.267	9.769	10.479
0.35875	9.742	8.913	10.265	9.768	10.478
0.358958	9.742	8.911	10.264	9.768	10.477
0.359167	9.741	8.911	10.262	9.768	10.476
0.359375	9.74	8.909	10.261	9.767	10.475
0.359583	9.739	8.908	10.259	9.767	10.474
0.359792	9.739	8.907	10.257	9.767	10.473
0.36	9.738	8.906	10.256	9.766	10.472
0.360208	9.738	8.905	10.254	9.766	10.47
0.360417	9.737	8.904	10.253	9.766	10.469
0.360625	9.737	8.903	10.252	9.766	10.468
0.360833	9.737	8.902	10.25	9.765	10.467
0.361042	9.736	8.901	10.249	9.765	10.466
0.36125	9.736	8.9	10.248	9.764	10.464
0.361458	9.735	8.899	10.247	9.763	10.463
0.361667	9.735	8.898	10.247	9.762	10.462
0.361875	9.735	8.897	10.246	9.762	10.461
0.362083	9.734	8.897	10.246	9.761	10.46
0.362292	9.734	8.896	10.245	9.761	10.459
0.3625	9.733	8.895	10.244	9.761	10.458
0.362708	9.733	8.894	10.244	9.761	10.457
0.362917	9.733	8.893	10.243	9.761	10.457
0.363125	9.732	8.892	10.243	9.761	10.456
0.363333	9.731	8.891	10.242	9.761	10.455
0.363542	9.731	8.891	10.242	9.761	10.454
0.36375	9.731	8.89	10.241	9.761	10.453
0.363958	9.731	8.89	10.241	9.761	10.452
0.364167	9.731	8.889	10.24	9.762	10.451
0.364375	9.731	8.889	10.24	9.762	10.45
0.364583	9.732	8.888	10.239	9.762	10.449
0.364792	9.732	8.888	10.239	9.762	10.448
0.365	9.733	8.888	10.239	9.762	10.447
0.365208	9.733	8.887	10.238	9.762	10.446
0.365417	9.733	8.887	10.238	9.761	10.445
0.365625	9.733	8.886	10.238	9.761	10.445
0.365833	9.733	8.886	10.238	9.761	10.444
0.366042	9.734	8.886	10.239	9.762	10.443
0.36625	9.734	8.886	10.239	9.762	10.442
0.366458	9.733	8.886	10.239	9.763	10.441
0.366667	9.733	8.885	10.24	9.764	10.441
0.366875	9.733	8.885	10.24	9.764	10.439
0.367083	9.733	8.885	10.241	9.765	10.439
0.367292	9.733	8.885	10.241	9.765	10.438
0.3675	9.733	8.884	10.241	9.766	10.436
0.367708	9.732	8.884	10.242	9.766	10.435
0.367917	9.732	8.884	10.242	9.767	10.434
0.368125	9.732	8.884	10.242	9.767	10.432
0.368333	9.731	8.884	10.243	9.768	10.431
0.368542	9.731	8.883	10.243	9.769	10.429
0.36875	9.731	8.883	10.244	9.769	10.428
0.368958	9.73	8.883	10.244	9.77	10.427
0.369167	9.73	8.883	10.244	9.77	10.427
0.369375	9.729	8.883	10.245	9.771	10.427
0.369583	9.729	8.883	10.245	9.772	10.427
0.369792	9.729	8.883	10.246	9.773	10.426
0.37	9.728	8.883	10.247	9.773	10.426
0.370208	9.728	8.883	10.248	9.774	10.426
0.370417	9.728	8.883	10.248	9.775	10.427
0.370625	9.727	8.884	10.248	9.776	10.427
0.370833	9.727	8.884	10.249	9.777	10.426
0.371042	9.726	8.884	10.25	9.778	10.426
0.37125	9.726	8.884	10.25	9.779	10.427
0.371458	9.725	8.884	10.251	9.78	10.427
0.371667	9.725	8.884	10.251	9.781	10.427
0.371875	9.725	8.884	10.251	9.782	10.428
0.372083	9.725	8.884	10.251	9.784	10.428
0.372292	9.725	8.884	10.252	9.785	10.429
0.3725	9.725	8.885	10.252	9.786	10.429
0.372708	9.725	8.885	10.252	9.788	10.43
0.372917	9.725	8.886	10.252	9.789	10.43
0.373125	9.725	8.886	10.253	9.791	10.431
0.373333	9.725	8.887	10.254	9.792	10.432
0.373542	9.724	8.887	10.254	9.794	10.432
0.37375	9.724	8.888	10.255	9.795	10.433
0.373958	9.724	8.888	10.256	9.796	10.434
0.374167	9.723	8.889	10.257	9.798	10.434
0.374375	9.723	8.889	10.257	9.799	10.435
0.374583	9.723	8.889	10.257	9.801	10.435
0.374792	9.723	8.889	10.258	9.802	10.436
0.375	9.723	8.889	10.258	9.804	10.436
0.375208	9.723	8.888	10.258	9.806	10.437
0.375417	9.723	8.889	10.258	9.807	10.438
0.375625	9.723	8.89	10.258	9.809	10.438
0.375833	9.722	8.891	10.258	9.81	10.439
0.376042	9.722	8.892	10.259	9.812	10.439
0.37625	9.722	8.892	10.259	9.813	10.44
0.376458	9.722	8.892	10.26	9.815	10.441
0.376667	9.722	8.892	10.261	9.817	10.442
0.376875	9.722	8.893	10.261	9.818	10.443
0.377083	9.722	8.893	10.262	9.82	10.443
0.377292	9.721	8.894	10.263	9.821	10.444
0.3775	9.721	8.895	10.263	9.823	10.445
0.377708	9.721	8.896	10.263	9.824	10.446
0.377917	9.721	8.897	10.263	9.825	10.447
0.378125	9.721	8.897	10.263	9.825	10.447
0.378333	9.721	8.898	10.263	9.826	10.448
0.378542	9.721	8.899	10.263	9.827	10.449
0.37875	9.721	8.9	10.263	9.828	10.45
0.378958	9.721	8.901	10.263	9.828	10.451
0.379167	9.72	8.901	10.263	9.829	10.452
0.379375	9.72	8.902	10.263	9.83	10.452
0.379583	9.719	8.902	10.263	9.831	10.453
0.379792	9.719	8.902	10.263	9.832	10.453
0.38	9.719	8.903	10.262	9.833	10.454
0.380208	9.718	8.904	10.262	9.834	10.455
0.380417	9.718	8.905	10.262	9.836	10.456
0.380625	9.718	8.906	10.261	9.837	10.456
0.380833	9.718	8.908	10.261	9.838	10.457
0.381042	9.719	8.909	10.261	9.838	10.457
0.38125	9.719	8.91	10.261	9.839	10.457
0.381458	9.719	8.911	10.261	9.839	10.458
0.381667	9.719	8.912	10.261	9.84	10.459
0.381875	9.72	8.913	10.26	9.84	10.459
0.382083	9.72	8.914	10.26	9.839	10.459
0.382292	9.721	8.916	10.259	9.839	10.459
0.3825	9.721	8.917	10.259	9.839	10.459
0.382708	9.722	8.918	10.258	9.838	10.459
0.382917	9.723	8.919	10.257	9.837	10.459
0.383125	9.723	8.921	10.257	9.837	10.459
0.383333	9.724	8.922	10.256	9.837	10.46
0.383542	9.725	8.923	10.255	9.836	10.461
0.38375	9.726	8.925	10.254	9.836	10.461
0.383958	9.727	8.926	10.253	9.836	10.462
0.384167	9.728	8.927	10.253	9.836	10.462
0.384375	9.729	8.929	10.252	9.836	10.463
0.384583	9.729	8.93	10.251	9.836	10.463
0.384792	9.73	8.932	10.25	9.835	10.464
0.385	9.731	8.933	10.25	9.834	10.464
0.385208	9.732	8.935	10.249	9.834	10.465
0.385417	9.733	8.936	10.248	9.833	10.465
0.385625	9.734	8.937	10.247	9.833	10.466
0.385833	9.735	8.938	10.246	9.832	10.466
0.386042	9.736	8.939	10.245	9.832	10.466
0.38625	9.737	8.941	10.245	9.832	10.467
0.386458	9.737	8.942	10.244	9.831	10.467
0.386667	9.738	8.943	10.243	9.83	10.467
0.386875	9.739	8.944	10.243	9.83	10.467
0.387083	9.739	8.945	10.242	9.829	10.468
0.387292	9.74	8.946	10.242	9.829	10.468
0.3875	9.74	8.947	10.241	9.829	10.468
0.387708	9.741	8.948	10.24	9.829	10.468
0.387917	9.741	8.949	10.24	9.829	10.468
0.388125	9.742	8.95	10.239	9.829	10.467
0.388333	9.743	8.95	10.238	9.829	10.467
0.388542	9.743	8.951	10.238	9.829	10.466
0.38875	9.744	8.952	10.237	9.829	10.466
0.388958	9.744	8.953	10.236	9.829	10.466
0.389167	9.744	8.953	10.235	9.829	10.465
0.389375	9.744	8.954	10.234	9.829	10.465
0.389583	9.744	8.954	10.234	9.828	10.465
0.389792	9.744	8.955	10.233	9.828	10.465
0.39	9.744	8.955	10.232	9.828	10.464
0.390208	9.743	8.955	10.231	9.827	10.464
0.390417	9.743	8.955	10.23	9.828	10.464
0.390625	9.741	8.956	10.228	9.828	10.463
0.390833	9.74	8.956	10.227	9.828	10.463
0.391042	9.739	8.957	10.226	9.828	10.463
0.39125	9.737	8.957	10.225	9.828	10.462
0.391458	9.736	8.958	10.224	9.828	10.462
0.391667	9.735	8.958	10.223	9.829	10.462
0.391875	9.733	8.959	10.222	9.829	10.462
0.392083	9.731	8.959	10.221	9.83	10.461
0.392292	9.729	8.959	10.221	9.831	10.461
0.3925	9.728	8.959	10.22	9.831	10.461
0.392708	9.727	8.959	10.22	9.832	10.461
0.392917	9.725	8.959	10.219	9.832	10.461
0.393125	9.724	8.959	10.219	9.833	10.461
0.393333	9.722	8.958	10.219	9.833	10.461
0.393542	9.72	8.958	10.219	9.833	10.461
0.39375	9.718	8.958	10.218	9.833	10.461
0.393958	9.717	8.958	10.218	9.833	10.461
0.394167	9.715	8.958	10.218	9.833	10.461
0.394375	9.713	8.958	10.217	9.832	10.461
0.394583	9.711	8.958	10.217	9.832	10.461
0.394792	9.709	8.958	10.217	9.832	10.461
0.395	9.707	8.957	10.217	9.832	10.461
0.395208	9.704	8.957	10.217	9.832	10.461
0.395417	9.702	8.957	10.216	9.833	10.461
0.395625	9.701	8.957	10.216	9.833	10.461
0.395833	9.699	8.957	10.216	9.833	10.461
0.396042	9.697	8.956	10.215	9.833	10.461
0.39625	9.695	8.956	10.215	9.833	10.461
0.396458	9.694	8.956	10.215	9.834	10.461
0.396667	9.692	8.956	10.214	9.834	10.461
0.396875	9.691	8.956	10.214	9.834	10.461
0.397083	9.69	8.955	10.214	9.835	10.461
0.397292	9.688	8.955	10.213	9.836	10.461
0.3975	9.686	8.955	10.213	9.836	10.461
0.397708	9.685	8.955	10.212	9.836	10.461
0.397917	9.683	8.955	10.211	9.837	10.461
0.398125	9.681	8.955	10.21	9.837	10.461
0.398333	9.679	8.955	10.21	9.838	10.461
0.398542	9.677	8.955	10.209	9.838	10.461
0.39875	9.676	8.955	10.209	9.839	10.461
0.398958	9.674	8.955	10.208	9.839	10.461
0.399167	9.673	8.954	10.208	9.84	10.461
0.399375	9.672	8.954	10.208	9.841	10.461
0.399583	9.671	8.954	10.207	9.841	10.461
0.399792	9.67	8.954	10.207	9.842	10.462
0.4	9.668	8.954	10.207	9.843	10.462
0.400208	9.667	8.953	10.207	9.843	10.462
0.400417	9.666	8.953	10.207	9.844	10.462
0.400625	9.665	8.952	10.207	9.844	10.462
0.400833	9.664	8.951	10.207	9.845	10.462
0.401042	9.663	8.951	10.207	9.846	10.462
0.40125	9.662	8.95	10.206	9.846	10.461
0.401458	9.661	8.95	10.206	9.846	10.461
0.401667	9.66	8.95	10.206	9.846	10.46
0.401875	9.659	8.949	10.206	9.846	10.46
0.402083	9.658	8.949	10.206	9.846	10.46
0.402292	9.657	8.949	10.206	9.847	10.46
0.4025	9.656	8.949	10.206	9.847	10.459
0.402708	9.655	8.949	10.206	9.847	10.459
0.402917	9.654	8.948	10.205	9.848	10.458
0.403125	9.652	8.948	10.205	9.848	10.458
0.403333	9.651	8.948	10.205	9.849	10.457
0.403542	9.65	8.948	10.204	9.849	10.457
0.40375	9.648	8.949	10.204	9.85	10.457
0.403958	9.647	8.948	10.204	9.85	10.457
0.404167	9.646	8.948	10.204	9.851	10.457
0.404375	9.645	8.948	10.204	9.851	10.457
0.404583	9.644	8.948	10.204	9.851	10.456
0.404792	9.643	8.948	10.205	9.852	10.456
0.405	9.642	8.949	10.205	9.852	10.455
0.405208	9.641	8.949	10.206	9.852	10.454
0.405417	9.641	8.949	10.207	9.852	10.454
0.405625	9.641	8.949	10.208	9.851	10.453
0.405833	9.64	8.95	10.209	9.851	10.453
0.406042	9.639	8.95	10.21	9.85	10.453
0.40625	9.639	8.951	10.211	9.85	10.453
0.406458	9.639	8.952	10.212	9.849	10.453
0.406667	9.638	8.952	10.214	9.849	10.453
0.406875	9.638	8.953	10.215	9.848	10.454
0.407083	9.638	8.954	10.217	9.848	10.454
0.407292	9.638	8.955	10.218	9.848	10.455
0.4075	9.638	8.955	10.22	9.848	10.456
0.407708	9.639	8.956	10.221	9.847	10.456
0.407917	9.639	8.957	10.223	9.847	10.457
0.408125	9.639	8.958	10.224	9.847	10.457
0.408333	9.638	8.959	10.225	9.846	10.458
0.408542	9.638	8.96	10.226	9.846	10.458
0.40875	9.638	8.961	10.228	9.845	10.459
0.408958	9.638	8.962	10.229	9.845	10.46
0.409167	9.638	8.963	10.23	9.844	10.46
0.409375	9.639	8.964	10.231	9.843	10.461
0.409583	9.639	8.965	10.232	9.843	10.462
0.409792	9.639	8.966	10.233	9.842	10.463
0.41	9.64	8.967	10.235	9.842	10.463
0.410208	9.64	8.968	10.236	9.841	10.464
0.410417	9.641	8.969	10.238	9.841	10.465
0.410625	9.641	8.97	10.239	9.84	10.466
0.410833	9.641	8.97	10.241	9.84	10.467
0.411042	9.641	8.971	10.242	9.84	10.469
0.41125	9.642	8.973	10.243	9.84	10.47
0.411458	9.642	8.974	10.244	9.84	10.471
0.411667	9.642	8.975	10.244	9.84	10.472
0.411875	9.643	8.976	10.245	9.84	10.473
0.412083	9.643	8.977	10.245	9.84	10.474
0.412292	9.643	8.978	10.245	9.84	10.475
0.4125	9.644	8.979	10.245	9.84	10.476
0.412708	9.644	8.98	10.245	9.84	10.476
0.412917	9.644	8.981	10.245	9.84	10.477
0.413125	9.645	8.982	10.245	9.84	10.478
0.413333	9.646	8.983	10.245	9.84	10.479
0.413542	9.647	8.984	10.245	9.84	10.479
0.41375	9.648	8.985	10.245	9.84	10.48
0.413958	9.649	8.987	10.245	9.84	10.481
0.414167	9.648	8.988	10.245	9.84	10.482
0.414375	9.648	8.989	10.245	9.84	10.483
0.414583	9.649	8.99	10.245	9.841	10.483
0.414792	9.649	8.991	10.245	9.841	10.485
0.415	9.648	8.992	10.245	9.841	10.486
0.415208	9.648	8.993	10.245	9.841	10.486
0.415417	9.648	8.993	10.244	9.841	10.487
0.415625	9.648	8.994	10.244	9.841	10.488
0.415833	9.647	8.995	10.244	9.841	10.488
0.416042	9.647	8.995	10.243	9.841	10.489
0.41625	9.647	8.996	10.242	9.841	10.489
[truncated: 60,400 more rows]

[truncated: 6 more sheets: Supple. Fig. 12, Suppl. Fig. 13, Suppl. Fig. 16, Suppl. Fig. 21, Suppl. Fig. 23, Suppl. Tabe 5]
